# Supplementary material for: A new species of the genus Euxaldar Fennah, 1978 (Hemiptera, Fulgoromorpha, Issidae) from China and revision on the molecular phylogeny of the family
Source: Zookeys. 2021 Mar 1;1021:19–35. doi: 10.3897/zookeys.1021.35510 (PMC7940319; doi:10.3897/zookeys.1021.35510)
Supplement: XML Treatment for Euxaldar [file zookeys.1021.35510-treatment1.xml]

<!DOCTYPE tp:taxon-treatment
  PUBLIC "-//TaxonX//DTD Taxonomic Treatment Publishing DTD v0 20100105//EN" "tax-treatment-NSO.dtd">
<tp:taxon-treatment xmlns:tp="http://www.plazi.org/taxpub"><tp:treatment-meta><kwd-group><label>Taxon classification</label><kwd><named-content xmlns:xlink="http://www.w3.org/1999/xlink" content-type="kingdom">Animalia</named-content></kwd><kwd><named-content xmlns:xlink="http://www.w3.org/1999/xlink" content-type="order">Hemiptera</named-content></kwd><kwd><named-content xmlns:xlink="http://www.w3.org/1999/xlink" content-type="family">Issidae</named-content></kwd></kwd-group><mixed-citation publication-type="journal"><person-group><name><surname>Yang</surname><given-names>Liang-Jing</given-names></name><name><surname>Chang</surname><given-names>Zhi-Min</given-names></name><name><surname>Yang</surname><given-names>Lin</given-names></name><name><surname>Chen</surname><given-names>Xiang-Sheng</given-names></name></person-group><article-title>A new species of the genus <italic><tp:taxon-name><tp:taxon-name-part taxon-name-part-type="genus" reg="Euxaldar">Euxaldar</tp:taxon-name-part></tp:taxon-name></italic> Fennah, 1978 (<tp:taxon-name><tp:taxon-name-part taxon-name-part-type="order">Hemiptera</tp:taxon-name-part></tp:taxon-name>, <tp:taxon-name><tp:taxon-name-part taxon-name-part-type="infraorder">Fulgoromorpha</tp:taxon-name-part></tp:taxon-name>, <tp:taxon-name><tp:taxon-name-part taxon-name-part-type="family">Issidae</tp:taxon-name-part></tp:taxon-name>) from China and revision on the molecular phylogeny of the family</article-title><source>Zookeys</source><day>01</day><month>3</month><year>2021</year><volume>1021</volume><fpage>19</fpage><lpage>35</lpage><pub-id pub-id-type="doi">10.3897/zookeys.1021.35510</pub-id></mixed-citation></tp:treatment-meta><tp:nomenclature><label>Genus</label><tp:taxon-name><object-id xmlns:xlink="http://www.w3.org/1999/xlink" content-type="arpha" xlink:type="simple">AD5DDF68-FD7C-509C-BBC3-0F0733FB86B8</object-id>
            <tp:taxon-name-part taxon-name-part-type="genus" reg="Euxaldar">Euxaldar</tp:taxon-name-part>
          </tp:taxon-name><tp:taxon-authority>Fennah, 1978</tp:taxon-authority><tp:nomenclature-citation-list><tp:nomenclature-citation><tp:taxon-name>
                <tp:taxon-name-part taxon-name-part-type="genus" reg="Euxaldar">Euxaldar</tp:taxon-name-part>
              </tp:taxon-name><comment>Fennah, 1978: 267.</comment></tp:nomenclature-citation></tp:nomenclature-citation-list></tp:nomenclature><tp:treatment-sec sec-type="type species" id="SECID0ENFAE"><title>Type species.</title><p><italic><tp:taxon-name><tp:taxon-name-part taxon-name-part-type="genus" reg="Euxaldar">Euxaldar</tp:taxon-name-part> <tp:taxon-name-part taxon-name-part-type="species" reg="jehucal">jehucal</tp:taxon-name-part></tp:taxon-name></italic> Fennah, 1978, by monotypy.</p></tp:treatment-sec><tp:treatment-sec sec-type="diagnosis" id="SECID0E5FAE"><title>Diagnosis.</title><p>Coryphe transverse, 2–3 times as wide as long. Metope flat and elongate, disc smooth or densely covered by pustules. Anteclypeus with distinct median carinae. Forewings with costal margin basally angled and convex below eyes, claval suture developed, venation hazily reticulate, CuP distinct. Hind tibia with 2 lateral spines. Spinal formula of hind leg (7–9)–(6–8)–2. Pygofer with posterior margin distinctly convex. Male anal tube apically enlarged or elongated in dorsal view. Periandrium asymmetrical.</p></tp:treatment-sec><tp:treatment-sec sec-type="distribution" id="SECID0EDGAE"><title>Distribution.</title><p>China, Vietnam.</p></tp:treatment-sec></tp:taxon-treatment>
