# Supplementary material for: A new species of the genus Euxaldar Fennah, 1978 (Hemiptera, Fulgoromorpha, Issidae) from China and revision on the molecular phylogeny of the family
Source: Zookeys. 2021 Mar 1;1021:19–35. doi: 10.3897/zookeys.1021.35510 (PMC7940319; doi:10.3897/zookeys.1021.35510)
Supplement: XML Treatment for Euxaldar daweishanensis [file zookeys.1021.35510-treatment2.xml]

<!DOCTYPE tp:taxon-treatment
  PUBLIC "-//TaxonX//DTD Taxonomic Treatment Publishing DTD v0 20100105//EN" "tax-treatment-NSO.dtd">
<tp:taxon-treatment xmlns:tp="http://www.plazi.org/taxpub"><tp:treatment-meta><kwd-group><label>Taxon classification</label><kwd><named-content xmlns:xlink="http://www.w3.org/1999/xlink" content-type="kingdom">Animalia</named-content></kwd><kwd><named-content xmlns:xlink="http://www.w3.org/1999/xlink" content-type="order">Hemiptera</named-content></kwd><kwd><named-content xmlns:xlink="http://www.w3.org/1999/xlink" content-type="family">Issidae</named-content></kwd></kwd-group><mixed-citation publication-type="journal"><person-group><name><surname>Yang</surname><given-names>Liang-Jing</given-names></name><name><surname>Chang</surname><given-names>Zhi-Min</given-names></name><name><surname>Yang</surname><given-names>Lin</given-names></name><name><surname>Chen</surname><given-names>Xiang-Sheng</given-names></name></person-group><article-title>A new species of the genus <italic><tp:taxon-name><tp:taxon-name-part taxon-name-part-type="genus" reg="Euxaldar">Euxaldar</tp:taxon-name-part></tp:taxon-name></italic> Fennah, 1978 (<tp:taxon-name><tp:taxon-name-part taxon-name-part-type="order">Hemiptera</tp:taxon-name-part></tp:taxon-name>, <tp:taxon-name><tp:taxon-name-part taxon-name-part-type="infraorder">Fulgoromorpha</tp:taxon-name-part></tp:taxon-name>, <tp:taxon-name><tp:taxon-name-part taxon-name-part-type="family">Issidae</tp:taxon-name-part></tp:taxon-name>) from China and revision on the molecular phylogeny of the family</article-title><source>Zookeys</source><day>01</day><month>3</month><year>2021</year><volume>1021</volume><fpage>19</fpage><lpage>35</lpage><pub-id pub-id-type="doi">10.3897/zookeys.1021.35510</pub-id></mixed-citation></tp:treatment-meta><tp:nomenclature><tp:taxon-name><object-id xmlns:xlink="http://www.w3.org/1999/xlink" content-type="arpha" xlink:type="simple">86CF985D-341E-5374-B39F-3A16DCD5DB30</object-id>
            <tp:taxon-name-part taxon-name-part-type="genus" reg="Euxaldar">Euxaldar</tp:taxon-name-part>
            <tp:taxon-name-part taxon-name-part-type="species" reg="daweishanensis">daweishanensis</tp:taxon-name-part>
            <object-id xmlns:xlink="http://www.w3.org/1999/xlink" content-type="zoobank" xlink:type="simple">http://zoobank.org/663A901A-6FF8-4BC9-A6B9-C9D1244AAB5B</object-id>
          </tp:taxon-name><tp:taxon-status xmlns:xlink="http://www.w3.org/1999/xlink" xlink:type="simple">sp. nov.</tp:taxon-status><xref ref-type="fig" rid="F1">Figs 1–7</xref><xref ref-type="fig" rid="F2">, 8–17</xref><xref ref-type="fig" rid="F3">, 19–26</xref></tp:nomenclature><tp:treatment-sec sec-type="type material" id="SECID0EFQAE"><title>Type material.</title><p><bold><italic>Holotype</italic></bold>: ♂, <bold>China</bold>: Yunnan Province, Pingbian County, Mt: Daweishan National Nature Reserve (<named-content xmlns:xlink="http://www.w3.org/1999/xlink" content-type="dwc:verbatimCoordinates" xlink:type="simple"><named-content content-type="geo-json" specific-use="{&#34;type&#34;:&#34;Point&#34;,&#34;coordinates&#34;:[103.333333,23.116667]}" id="NCID0EVQAE" xlink:type="simple">23°07'N, 103°20'E</named-content></named-content>), 8 August, 2017, Qiang Luo, Nian Gong, Y.-J Sui, Yan Zhi. <bold><italic>Paratypes</italic></bold>: 7♂♂ 36♀♀, same data as holotype.</p></tp:treatment-sec><tp:treatment-sec sec-type="description" id="SECID0E4QAE"><title>Measurements.</title><p>Total length (from apex of coryphe to tip of forewing): male 4.1–4.3 mm (<italic>N</italic> = 6), female 4.6–4.9 mm (<italic>N</italic> = 10); forewing length: male 3.8–4.0 mm (<italic>N</italic> = 7), female 4.2–4.4 mm (<italic>N</italic>= 10).</p></tp:treatment-sec><tp:treatment-sec sec-type="diagnosis" id="SECID0ELRAE"><title>Diagnosis.</title><p>This species differs from other <italic><tp:taxon-name><tp:taxon-name-part taxon-name-part-type="genus" reg="Euxaldar">Euxaldar</tp:taxon-name-part></tp:taxon-name></italic> species by the following characters: (1) coryphe about 2.3 times wider than long (less, or more than 2.3 times as wide as long in other species of <italic><tp:taxon-name><tp:taxon-name-part taxon-name-part-type="genus" reg="Euxaldar">Euxaldar</tp:taxon-name-part></tp:taxon-name></italic>); (2) first metatibiotarsal of hind leg with 8 intermediate spines (other species of <italic><tp:taxon-name><tp:taxon-name-part taxon-name-part-type="genus" reg="Euxaldar">Euxaldar</tp:taxon-name-part></tp:taxon-name></italic> with first metatarsomere of hind leg with 6 or 7 intermediate spines); (2) penis with 3 different ribbon-shaped processes at middle (Figs <xref ref-type="fig" rid="F2">16</xref>, <xref ref-type="fig" rid="F2">17</xref>, pp, paed), dorsal lobe of periandrium with 2 asymmetrical sword-shaped subapical processes in apical half (Figs <xref ref-type="fig" rid="F2">16</xref>, <xref ref-type="fig" rid="F2">17</xref>, sap) (other species without sword-shaped subapical processes in apical half of dorsal lobe of periandrium).</p><fig id="F1" position="float" orientation="portrait"><object-id xmlns:xlink="http://www.w3.org/1999/xlink" content-type="doi" xlink:type="simple">10.3897/zookeys.1021.35510.figures1-7</object-id><object-id xmlns:xlink="http://www.w3.org/1999/xlink" content-type="arpha" xlink:type="simple">FFC0F994-1DFF-5647-B803-66A9BA774071</object-id><label>Figures 1–7.</label><caption><p><italic><tp:taxon-name><tp:taxon-name-part taxon-name-part-type="genus" reg="Euxaldar">Euxaldar</tp:taxon-name-part> <tp:taxon-name-part taxon-name-part-type="species" reg="daweishanensis">daweishanensis</tp:taxon-name-part></tp:taxon-name></italic> sp. nov. (adult) <bold>1</bold> male dorsal view <bold>2</bold> male lateral view <bold>3</bold> female dorsal view <bold>4</bold> female lateral view <bold>5</bold> male genitalia, lateral view <bold>6</bold> penis, left lateral view <bold>7</bold> penis, right lateral view. Scale bars: 0.5 mm.</p></caption><graphic xmlns:xlink="http://www.w3.org/1999/xlink" xlink:href="zookeys-1021-019-g001.jpg" position="float" orientation="portrait" xlink:type="simple" id="oo_515171.jpg"><uri content-type="original_file" xlink:type="simple">https://binary.pensoft.net/fig/515171</uri></graphic></fig></tp:treatment-sec><tp:treatment-sec sec-type="Coloration" id="SECID0E3TAE"><title>Coloration.</title><p>Male body brown yellowish, with irregular dark brown bands on forewings. Coryphe brown (Fig. <xref ref-type="fig" rid="F2">8</xref>). Metope with all margins, pustules, and median carinae pale yellow, disc dark brown (Fig. <xref ref-type="fig" rid="F2">9</xref>). Metopoclypeal suture light yellow. Anteclypeus straw yellow. Postclypeus pale yellow (Figs <xref ref-type="fig" rid="F2">9</xref>, <xref ref-type="fig" rid="F2">10</xref>). Rostrum and antenna straw yellow (Fig. <xref ref-type="fig" rid="F2">10</xref>). Eyes dark brown (Figs <xref ref-type="fig" rid="F2">8–10</xref>). Pronotum straw yellow. Mesonotum dark brown (Fig. <xref ref-type="fig" rid="F2">8</xref>). Forewings slightly hyaline, with 2 irregular brown bands (Figs <xref ref-type="fig" rid="F1">1</xref>, <xref ref-type="fig" rid="F1">2</xref>, <xref ref-type="fig" rid="F2">11</xref>): a large one derived from costal margin to almost C2 of radial cell, small one derived from apical half of median cell, extended to areola postica (anterior cubital area). Legs (Figs <xref ref-type="fig" rid="F1">2</xref>, <xref ref-type="fig" rid="F1">4</xref>) light brown. Abdomen brown, male genital segment light straw yellow. Females generally darker than males (Figs <xref ref-type="fig" rid="F1">3</xref>, <xref ref-type="fig" rid="F1">4</xref>).</p><fig id="F2" position="float" orientation="portrait"><object-id xmlns:xlink="http://www.w3.org/1999/xlink" content-type="doi" xlink:type="simple">10.3897/zookeys.1021.35510.figures8-17</object-id><object-id xmlns:xlink="http://www.w3.org/1999/xlink" content-type="arpha" xlink:type="simple">F7937E34-1E48-58D3-B2CD-314B9071215F</object-id><label>Figures 8–18.</label><caption><p><italic><tp:taxon-name><tp:taxon-name-part taxon-name-part-type="genus" reg="Euxaldar">Euxaldar</tp:taxon-name-part> <tp:taxon-name-part taxon-name-part-type="species" reg="daweishanensis">daweishanensis</tp:taxon-name-part></tp:taxon-name></italic> sp. nov. (male adult) <bold>8</bold> head and thorax, dorsal view <bold>9</bold> face, front view <bold>10</bold> head and thorax, lateral view <bold>11</bold> forewings <bold>12</bold> hind wing <bold>13</bold> anal tube, dorsal view <bold>14</bold> pygofer, anal tube and genital style, lateral view <bold>15</bold> capitulum of gonostyli, dorsal view <bold>16</bold> penis, lateral view (left) <bold>17</bold> penis, lateral view (right) <bold>18</bold> penis, ventro-apical view. Abbreviations: <bold>aed</bold>–aedeagus; <bold>bp</bold>–basal process of the periandrium; <bold>dllp</bold>–dorso-lateral lobe of periandrium; <bold>paed</bold>–process of aedeagus; <bold>pp</bold>–process of periandrium; <bold>sap</bold>–subapical processes of periandrium; <bold>vlp</bold>–venteral lobe of periandrium. Scale bars: 0.5 mm</p></caption><graphic xmlns:xlink="http://www.w3.org/1999/xlink" xlink:href="zookeys-1021-019-g002.jpg" position="float" orientation="portrait" xlink:type="simple" id="oo_515172.jpg"><uri content-type="original_file" xlink:type="simple">https://binary.pensoft.net/fig/515172</uri></graphic></fig></tp:treatment-sec><tp:treatment-sec sec-type="Head and thorax" id="SECID0EWXAE"><title>Head and thorax.</title><p>Coryphe transverse, about 2.3 times wider than long, anterior margin weakly prominent in the middle, posterior margin angularly concave (Fig. <xref ref-type="fig" rid="F2">8</xref>). Metope flat, median carinae weak, running from upper margin and reaching middle, with a row of distinct pustules along lateral margins, disc with weak pustules (Fig. <xref ref-type="fig" rid="F2">9</xref>). Metopoclypeal suture complete (Fig. <xref ref-type="fig" rid="F2">9</xref>). Anteclypeus with distinct median carinae (Figs <xref ref-type="fig" rid="F2">9</xref>, <xref ref-type="fig" rid="F2">10</xref>). Pronotum with disc depressed (Fig. <xref ref-type="fig" rid="F2">8</xref>). Mesonotum about 2.1 times longer than pronotum. Forewings (Figs <xref ref-type="fig" rid="F1">1–4</xref>, <xref ref-type="fig" rid="F2">11</xref>) with distinct claval suture and CuP venation, the other venation reticulate, poorly recognizable. Hind wings about 0.7 times as long as forewings, venation reticulate (Fig. <xref ref-type="fig" rid="F2">12</xref>). Hind tibiae with 2 lateral teeth. Metatibiotarsal formula (9–8)–8–2.</p></tp:treatment-sec><tp:treatment-sec sec-type="Male genitalia" id="SECID0EAZAE"><title>Male genitalia.</title><p>Anal tube (Fig. <xref ref-type="fig" rid="F2">13</xref>) enlarging from base to apical fourth in dorsal view, narrowing to apex, apical margin convex in the middle, laterally with 2 small triangular processes in apical fourth. Pygofer with hind margin distinctly convex (Figs <xref ref-type="fig" rid="F1">5</xref>, <xref ref-type="fig" rid="F2">14</xref>). Gonostyli triangular, hind margin convex, caudo-dorsal angle rounded (Fig. <xref ref-type="fig" rid="F2">14</xref>). Capitulum of gonostyli style with wide and short neck, with a wide lateral tooth and 2 apical teeth (Figs <xref ref-type="fig" rid="F2">14</xref>, <xref ref-type="fig" rid="F2">15</xref>). Corpus of connective rod-like (Figs <xref ref-type="fig" rid="F1">5–7</xref>, <xref ref-type="fig" rid="F2">16</xref>, <xref ref-type="fig" rid="F2">17</xref>), curved, cuticularized, reaching middle of periandrium; tectiductus of connective cup-shaped, third ventral part separated from corpus (Fig. <xref ref-type="fig" rid="F2">14</xref>). Periandrium asymmetrical (Figs <xref ref-type="fig" rid="F1">6</xref>, <xref ref-type="fig" rid="F1">7</xref>, <xref ref-type="fig" rid="F2">16</xref>, <xref ref-type="fig" rid="F2">17</xref>), suspensorium V-shaped in dorsal view, membranaceous in the middle; base with process claval (Figs <xref ref-type="fig" rid="F2">16</xref>, <xref ref-type="fig" rid="F2">17</xref>, bp), dorsal periandrium lobe with 2 ribbon-like processes in center near right edge (Figs <xref ref-type="fig" rid="F2">16</xref>, <xref ref-type="fig" rid="F2">17</xref>, pp), directed dorsad, respectively curved caudad and cephalad; dorsal lobe in left lateral view with 2 subapical processes near apex (Fig. <xref ref-type="fig" rid="F2">16</xref>, sap): one crescent-shaped, above base with another process shortly sword-shaped, directed caudad; in right lateral view (Fig. <xref ref-type="fig" rid="F2">17</xref>, sap) with two subapical processes derived from apical third, directed apically, one process base movable, sword-shaped, below base another process crutch-like and sclerotized. Ventral periandrium lobe (Fig. <xref ref-type="fig" rid="F2">18</xref>, vlp) with apical margin convex, shorter than dorso-lateral lobe of periandrium (Figs <xref ref-type="fig" rid="F2">16</xref>, <xref ref-type="fig" rid="F2">17</xref>, dllp, 18) in ventral view. Aedeagus (Figs <xref ref-type="fig" rid="F2">16</xref>, <xref ref-type="fig" rid="F2">17</xref>, aed) with dagger-shaped process, base slightly movable, directed dorsad, slightly inclined caudad (Figs <xref ref-type="fig" rid="F2">16</xref>, <xref ref-type="fig" rid="F2">17</xref>, paed).</p><fig id="F3" position="float" orientation="portrait"><object-id xmlns:xlink="http://www.w3.org/1999/xlink" content-type="doi" xlink:type="simple">10.3897/zookeys.1021.35510.figures19-26</object-id><object-id xmlns:xlink="http://www.w3.org/1999/xlink" content-type="arpha" xlink:type="simple">F7C118CF-A102-5F52-AD58-0E0F5AA552CA</object-id><label>Figures 19–26.</label><caption><p><italic><tp:taxon-name><tp:taxon-name-part taxon-name-part-type="genus" reg="Euxaldar">Euxaldar</tp:taxon-name-part> <tp:taxon-name-part taxon-name-part-type="species" reg="daweishanensis">daweishanensis</tp:taxon-name-part></tp:taxon-name></italic> sp. nov. (female adult) <bold>19</bold> female anal tube, dorsal view <bold>20</bold> sternite VII, ventral view <bold>21, 22</bold> gonocoxa VIII and gonapophysis VIII, ventral view <bold>23</bold> gonapophysis IX and gonaspiculum bridge, dorsal view <bold>24</bold> gonapophysis IX and gonaspiculum bridge, lateral view <bold>25</bold> gonoplacs, lateral view <bold>26</bold> gonoplacs, dorsal view Abbreviations: <bold>lf</bold>–lateral field of posterior connective lamina of gonapophyses IX; <bold>mdp</bold>–medial dorsal process; <bold>mf</bold>–medial field of posterior connective lamina of gonapophyses IX; <bold>pvd</bold>–posterior ventral lobes; <bold>slf</bold>–sublateral field of posterior connective lamina of gonapophyses IX. Scale bars: 0.5 mm.</p></caption><graphic xmlns:xlink="http://www.w3.org/1999/xlink" xlink:href="zookeys-1021-019-g003.jpg" position="float" orientation="portrait" xlink:type="simple" id="oo_515173.jpg"><uri content-type="original_file" xlink:type="simple">https://binary.pensoft.net/fig/515173</uri></graphic></fig></tp:treatment-sec><tp:treatment-sec sec-type="Female genitalia" id="SECID0EC5AE"><title>Female genitalia.</title><p>Anal tube ovate in dorsal view, about 1.3 times longer than maximal width at second part (Fig. <xref ref-type="fig" rid="F3">19</xref>). Anal style long, located at basal fifth of anal tube. In ventral view, Sternite VII with hind margin convex medially, without any process in ventral view, disc arched ventrad (Fig. <xref ref-type="fig" rid="F3">20</xref>). Anterior connective lamina of gonapophysis VIII nearly rectangular, with 3 or 4 apical teeth on inner lateral margin and 3 lateral teeth bearing 3 keels on outer lateral margin (Figs <xref ref-type="fig" rid="F3">21</xref>, <xref ref-type="fig" rid="F3">22</xref>); endogonocoxal lobe developed, membranous in distal part (Figs <xref ref-type="fig" rid="F3">21</xref>, <xref ref-type="fig" rid="F3">22</xref>). Posterior connective lamina of gonapophyses IX triangular in dorsal view (Fig. <xref ref-type="fig" rid="F3">23</xref>), narrowing; median field with leaf-like process bearing apical margin, deeply incised in the middle (Fig. <xref ref-type="fig" rid="F3">23</xref>, mdp); lateral field (Fig. <xref ref-type="fig" rid="F3">23</xref>, lf) without obvious process; distal parts of laminae (Fig. <xref ref-type="fig" rid="F3">23</xref>, slf) with tooth-like process on each lateral margin; posterior ventral lobes bent at slender angle (Figs <xref ref-type="fig" rid="F3">23</xref>, pvb, 24). Gonoplacs in lateral view irregularly elliptical (Fig. <xref ref-type="fig" rid="F3">25</xref>), without carinae, with apical half fused, apical margin membranous (Fig. <xref ref-type="fig" rid="F3">26</xref>).</p></tp:treatment-sec><tp:treatment-sec sec-type="etymology" id="SECID0E36AE"><title>Etymology.</title><p>This new species is named after the type locality, Mt. Daweishan National Nature Reserve, Yunnan Province, China.</p></tp:treatment-sec><tp:treatment-sec sec-type="distribution" id="SECID0ECAAG"><title>Distribution.</title><p>China (Yunnan Province)</p></tp:treatment-sec><tp:treatment-sec sec-type="remarks" id="SECID0EHAAG"><title>Remark.</title><p>This new species resembles <italic><tp:taxon-name><tp:taxon-name-part taxon-name-part-type="genus" reg="Euxaldar">Euxaldar</tp:taxon-name-part> <tp:taxon-name-part taxon-name-part-type="species" reg="jehucal">jehucal</tp:taxon-name-part></tp:taxon-name></italic> but differs from the latter by the following combined features: Anal tube with apical margin convex in the middle, lateral margin with a small triangular process in each side (anal tube wide, apical margin deeply concave medially in <italic><tp:taxon-name><tp:taxon-name-part taxon-name-part-type="genus" reg="Euxaldar">E.</tp:taxon-name-part> <tp:taxon-name-part taxon-name-part-type="species" reg="jehucal">jehucal</tp:taxon-name-part></tp:taxon-name></italic>); periandrium with two asymmetrical subapical processes sword-shaped in apical half (periandrium with subapical processes not as sword-shaped in <italic><tp:taxon-name><tp:taxon-name-part taxon-name-part-type="genus" reg="Euxaldar">E.</tp:taxon-name-part> <tp:taxon-name-part taxon-name-part-type="species" reg="jehucal">jehucal</tp:taxon-name-part></tp:taxon-name></italic>); aedeagus with one medial dagger-like process on lateral margins (aedeagus without any processes on lateral margins in <italic><tp:taxon-name><tp:taxon-name-part taxon-name-part-type="genus" reg="Euxaldar">E.</tp:taxon-name-part> <tp:taxon-name-part taxon-name-part-type="species" reg="jehucal">jehucal</tp:taxon-name-part></tp:taxon-name></italic>).</p></tp:treatment-sec><tp:treatment-sec sec-type="Phylogenetical analysis" id="SECID0EZBAG"><title>Phylogenetical analysis.</title><p>Four gene fragments of <italic><tp:taxon-name><tp:taxon-name-part taxon-name-part-type="genus" reg="Euxaldar">Euxaldar</tp:taxon-name-part> <tp:taxon-name-part taxon-name-part-type="species" reg="daweishanensis">daweishanensis</tp:taxon-name-part></tp:taxon-name></italic> sp. nov. were sequenced and registered in GenBank with the accession numbers as follows: MK441660 (<italic>COI</italic>), MK426664 (<italic>16S</italic>), MK441661 (<italic>Cytb</italic>), MK441662 (<italic>28S</italic> d6-d7). Nucleotide compositions are listed in Table <xref ref-type="table" rid="T3">3</xref>. A+T content of <italic>16S</italic> is the highest (76.0%) and <italic>28S</italic> (d6-d7) is the lowest (39.2%).</p><p>This study deals with more molecular markers from Oriental and Western Palaearctic, Nearctic and Neotropical regions than previous reviews by <xref ref-type="bibr" rid="B25">Wang et al. (2016)</xref> and <xref ref-type="bibr" rid="B22">Gnezdilov et al. (2020)</xref>. <abbrev xmlns:xlink="http://www.w3.org/1999/xlink" xlink:title="Bayesian estimation search" id="ABBRID0EEDAG" xlink:type="simple">BI</abbrev> (Fig. <xref ref-type="fig" rid="F4">27</xref>) and <abbrev xmlns:xlink="http://www.w3.org/1999/xlink" xlink:title="Maximum likelihood" id="ABBRID0EMDAG" xlink:type="simple">ML</abbrev> (Fig. <xref ref-type="fig" rid="F5">28</xref>) topologies were mostly congruent, and the monophyly of <tp:taxon-name><tp:taxon-name-part taxon-name-part-type="family">Issidae</tp:taxon-name-part></tp:taxon-name> was reconfirmed. The <tp:taxon-name><tp:taxon-name-part taxon-name-part-type="family">Issidae</tp:taxon-name-part></tp:taxon-name> had lower support in the <abbrev xmlns:xlink="http://www.w3.org/1999/xlink" xlink:title="Maximum likelihood" id="ABBRID0E5DAG" xlink:type="simple">ML</abbrev> tree (BS: 47) than <xref ref-type="bibr" rid="B22">Gnezdilov et al. (2020)</xref> and Wang et al. et al. (2016) and higher support in the BL analysis (PP: 88). Subfamilies <tp:taxon-name><tp:taxon-name-part taxon-name-part-type="subfamily">Hysteropterinae</tp:taxon-name-part></tp:taxon-name> Melichar, 1906 sensu (<xref ref-type="bibr" rid="B22">Gnezdilov et al. 2020</xref>) and <tp:taxon-name><tp:taxon-name-part taxon-name-part-type="subfamily">Issinae</tp:taxon-name-part></tp:taxon-name> Spinola, 1839 sensu (<xref ref-type="bibr" rid="B22">Gnezdilov et al. 2020</xref>) are both recovered (nodes 1 and 2: <abbrev xmlns:xlink="http://www.w3.org/1999/xlink" xlink:title="Maximum likelihood" id="ABBRID0EYEAG" xlink:type="simple">ML</abbrev>: 47, 67; <abbrev xmlns:xlink="http://www.w3.org/1999/xlink" xlink:title="Bayesian estimation search" id="ABBRID0E3EAG" xlink:type="simple">BI</abbrev>: 88, 89, respectively).</p><table-wrap id="T3" position="float" orientation="portrait"><label>Table 3.</label><caption><p>Nucleotide gene composition of <italic><tp:taxon-name><tp:taxon-name-part taxon-name-part-type="genus" reg="Euxaldar">Euxaldar</tp:taxon-name-part> <tp:taxon-name-part taxon-name-part-type="species" reg="daweishanensis">daweishanensis</tp:taxon-name-part></tp:taxon-name></italic> Yang, Chang &amp; Chen, sp. nov.</p></caption><table id="TID0ESTAG" rules="all"><tbody><tr><th rowspan="1" colspan="1">Gene</th><th rowspan="1" colspan="1">A%</th><th rowspan="1" colspan="1">T%</th><th rowspan="1" colspan="1">G%</th><th rowspan="1" colspan="1">C%</th><th rowspan="1" colspan="1">A+T%</th></tr><tr><td rowspan="1" colspan="1">
                    <italic>COI</italic>
                  </td><td rowspan="1" colspan="1">33.2</td><td rowspan="1" colspan="1">36.3</td><td rowspan="1" colspan="1">17.8</td><td rowspan="1" colspan="1">12.7</td><td rowspan="1" colspan="1">69.5</td></tr><tr><td rowspan="1" colspan="1">
                    <italic>16S</italic>
                  </td><td rowspan="1" colspan="1">27.4</td><td rowspan="1" colspan="1">48.6</td><td rowspan="1" colspan="1">14.9</td><td rowspan="1" colspan="1">9.1</td><td rowspan="1" colspan="1">76.0</td></tr><tr><td rowspan="1" colspan="1">
                    <italic>Cytb</italic>
                  </td><td rowspan="1" colspan="1">35.3</td><td rowspan="1" colspan="1">34.5</td><td rowspan="1" colspan="1">11.6</td><td rowspan="1" colspan="1">18.6</td><td rowspan="1" colspan="1">69.8</td></tr><tr><td rowspan="1" colspan="1"><italic>28S</italic> d6-d7</td><td rowspan="1" colspan="1">20.4</td><td rowspan="1" colspan="1">18.9</td><td rowspan="1" colspan="1">33.7</td><td rowspan="1" colspan="1">27.0</td><td rowspan="1" colspan="1">39.2</td></tr></tbody></table></table-wrap><p>Node 1 includes almost all tribal level genera group of the subfamily <tp:taxon-name><tp:taxon-name-part taxon-name-part-type="subfamily">Hysteropterinae</tp:taxon-name-part></tp:taxon-name> sensu <xref ref-type="bibr" rid="B16">Gnezdilov (2016a</xref>, <xref ref-type="bibr" rid="B17">b</xref>, 2020) and the tribe <tp:taxon-name><tp:taxon-name-part taxon-name-part-type="tribe">Thioniini</tp:taxon-name-part></tp:taxon-name> Melichar, 1906 sensu (<xref ref-type="bibr" rid="B21">Gnezdilov 2018</xref>): 1) Node 4 (<abbrev xmlns:xlink="http://www.w3.org/1999/xlink" xlink:title="Maximum likelihood" id="ABBRID0E2JAG" xlink:type="simple">ML</abbrev>: 75, <abbrev xmlns:xlink="http://www.w3.org/1999/xlink" xlink:title="Bayesian estimation search" id="ABBRID0E6JAG" xlink:type="simple">BI</abbrev>: 100) corresponds to the subtribe <tp:taxon-name><tp:taxon-name-part taxon-name-part-type="subtribe">Thioniina</tp:taxon-name-part></tp:taxon-name> sensu <xref ref-type="bibr" rid="B21">Gnezdilov (2018)</xref> with the inclusion of American taxa, characterized by hind wings reduced or rudimentary, A2 vein branched; 2) Nodes 5 and 6 corresponds to the monophyletic <italic><tp:taxon-name><tp:taxon-name-part taxon-name-part-type="genus" reg="Kervillea">Kervillea</tp:taxon-name-part></tp:taxon-name></italic>, and <italic><tp:taxon-name><tp:taxon-name-part taxon-name-part-type="genus" reg="Mycterodus">Mycterodus</tp:taxon-name-part></tp:taxon-name></italic> genera group sensu Gnezdilov (2016 a, b); monophyly of the <italic><tp:taxon-name><tp:taxon-name-part taxon-name-part-type="genus" reg="Hysteropterum">Hysteropterum</tp:taxon-name-part></tp:taxon-name></italic> genera group was not supported by this analysis (node 3).</p><p>Node 2 (<abbrev xmlns:xlink="http://www.w3.org/1999/xlink" xlink:title="Maximum likelihood" id="ABBRID0EDLAG" xlink:type="simple">ML</abbrev>: 67, <abbrev xmlns:xlink="http://www.w3.org/1999/xlink" xlink:title="Bayesian estimation search" id="ABBRID0EHLAG" xlink:type="simple">BI</abbrev>: 89) includes five monophyletic tribes (nodes 7–11): <tp:taxon-name><tp:taxon-name-part taxon-name-part-type="tribe">Issini</tp:taxon-name-part></tp:taxon-name>, <tp:taxon-name><tp:taxon-name-part taxon-name-part-type="tribe">Kodaianellini</tp:taxon-name-part></tp:taxon-name> and <tp:taxon-name><tp:taxon-name-part taxon-name-part-type="tribe">Hemisphaeriini</tp:taxon-name-part></tp:taxon-name> sensu (Gnezdilov 2020), <tp:taxon-name><tp:taxon-name-part taxon-name-part-type="tribe">Parahiraciini</tp:taxon-name-part></tp:taxon-name>, and <tp:taxon-name><tp:taxon-name-part taxon-name-part-type="tribe">Sarimini</tp:taxon-name-part></tp:taxon-name> sensu (<xref ref-type="bibr" rid="B25">Wang et al. 2016</xref>), while the monophyly of <tp:taxon-name><tp:taxon-name-part taxon-name-part-type="tribe">Sarimini</tp:taxon-name-part></tp:taxon-name> and <tp:taxon-name><tp:taxon-name-part taxon-name-part-type="tribe">Parahiraciini</tp:taxon-name-part></tp:taxon-name> was not supported by Gnezdilov (2020).</p><fig id="F4" position="float" orientation="portrait"><object-id xmlns:xlink="http://www.w3.org/1999/xlink" content-type="doi" xlink:type="simple">10.3897/zookeys.1021.35510.figure27</object-id><object-id xmlns:xlink="http://www.w3.org/1999/xlink" content-type="arpha" xlink:type="simple">514E357B-E093-5865-ADA0-9F00CF7A8EE6</object-id><label>Figure 27.</label><caption><p>Maximum likelihood (<abbrev xmlns:xlink="http://www.w3.org/1999/xlink" xlink:title="Maximum likelihood" id="ABBRID0E1MAG" xlink:type="simple">ML</abbrev>) tree estimated from the combined based on combined sequences (<italic>18S</italic>, <italic>28S</italic>, <italic>COI</italic>, <italic>Cytb</italic>). At each node, values indicate bootstrap supports.</p></caption><graphic xmlns:xlink="http://www.w3.org/1999/xlink" xlink:href="zookeys-1021-019-g004.jpg" position="float" orientation="portrait" xlink:type="simple" id="oo_515174.jpg"><uri content-type="original_file" xlink:type="simple">https://binary.pensoft.net/fig/515174</uri></graphic></fig><fig id="F5" position="float" orientation="portrait"><object-id xmlns:xlink="http://www.w3.org/1999/xlink" content-type="doi" xlink:type="simple">10.3897/zookeys.1021.35510.figure28</object-id><object-id xmlns:xlink="http://www.w3.org/1999/xlink" content-type="arpha" xlink:type="simple">6F0BAEE0-D3A5-5CFF-A187-5B3DE176065F</object-id><label>Figure 28.</label><caption><p>Bayesian 50% consensus tree based on combined dataset. Nodes of the major clades are numbered and refer to text. Each node is documented with its posterior probability (PP) value.</p></caption><graphic xmlns:xlink="http://www.w3.org/1999/xlink" xlink:href="zookeys-1021-019-g005.jpg" position="float" orientation="portrait" xlink:type="simple" id="oo_515175.jpg"><uri content-type="original_file" xlink:type="simple">https://binary.pensoft.net/fig/515175</uri></graphic></fig><table-wrap id="T4" position="float" orientation="portrait"><label>Table 4.</label><caption><p>Species used in the phylogeny analysis with accession number. “*” denotes new added sequences in this study.</p></caption><table id="TID0EHZAG" rules="all"><tbody><tr><th rowspan="1" colspan="1">Species</th><th rowspan="1" colspan="1">
                    <italic>COI</italic>
                  </th><th rowspan="1" colspan="1">
                    <italic>Cytb</italic>
                  </th><th rowspan="1" colspan="1">Gene <italic>18S</italic> (<italic>A2–9R</italic>)</th><th rowspan="1" colspan="1">Gene <italic>28S</italic> (<italic>D3–D5</italic>)</th><th rowspan="1" colspan="1">Gene <italic>28S</italic> (<italic>D6–D7</italic>)</th><th rowspan="1" colspan="1">Collection</th></tr><tr><td rowspan="1" colspan="1"><italic><tp:taxon-name><tp:taxon-name-part taxon-name-part-type="genus" reg="Agalmatium">Agalmatium</tp:taxon-name-part> <tp:taxon-name-part taxon-name-part-type="species" reg="flavescens">flavescens</tp:taxon-name-part></tp:taxon-name></italic> (Olivier, 1791)</td><td rowspan="1" colspan="1">
                    <ext-link xmlns:xlink="http://www.w3.org/1999/xlink" ext-link-type="gen" xlink:href="MN194180" xlink:type="simple">MN194180</ext-link>
                  </td><td rowspan="1" colspan="1">
                    <ext-link xmlns:xlink="http://www.w3.org/1999/xlink" ext-link-type="gen" xlink:href="MN191521" xlink:type="simple">MN191521</ext-link>
                  </td><td rowspan="1" colspan="1">
                    <ext-link xmlns:xlink="http://www.w3.org/1999/xlink" ext-link-type="gen" xlink:href="MN165781" xlink:type="simple">MN165781</ext-link>
                  </td><td rowspan="1" colspan="1">
                    <ext-link xmlns:xlink="http://www.w3.org/1999/xlink" ext-link-type="gen" xlink:href="MN266987" xlink:type="simple">MN266987</ext-link>
                  </td><td rowspan="1" colspan="1">
                    <ext-link xmlns:xlink="http://www.w3.org/1999/xlink" ext-link-type="gen" xlink:href="MN266956" xlink:type="simple">MN266956</ext-link>
                  </td><td rowspan="1" colspan="1">Russia</td></tr><tr><td rowspan="1" colspan="1"><italic><tp:taxon-name><tp:taxon-name-part taxon-name-part-type="genus" reg="Anatolodus">Anatolodus</tp:taxon-name-part> <tp:taxon-name-part taxon-name-part-type="species" reg="musivus">musivus</tp:taxon-name-part></tp:taxon-name></italic> Dlabola, 1982</td><td rowspan="1" colspan="1">
                    <ext-link xmlns:xlink="http://www.w3.org/1999/xlink" ext-link-type="gen" xlink:href="MN194181" xlink:type="simple">MN194181</ext-link>
                  </td><td rowspan="1" colspan="1">–</td><td rowspan="1" colspan="1">
                    <ext-link xmlns:xlink="http://www.w3.org/1999/xlink" ext-link-type="gen" xlink:href="MN165782" xlink:type="simple">MN165782</ext-link>
                  </td><td rowspan="1" colspan="1">
                    <ext-link xmlns:xlink="http://www.w3.org/1999/xlink" ext-link-type="gen" xlink:href="MN266988" xlink:type="simple">MN266988</ext-link>
                  </td><td rowspan="1" colspan="1">
                    <ext-link xmlns:xlink="http://www.w3.org/1999/xlink" ext-link-type="gen" xlink:href="MN266957" xlink:type="simple">MN266957</ext-link>
                  </td><td rowspan="1" colspan="1">Turkey</td></tr><tr><td rowspan="1" colspan="1"><italic><tp:taxon-name><tp:taxon-name-part taxon-name-part-type="genus" reg="Balduza">Balduza</tp:taxon-name-part> <tp:taxon-name-part taxon-name-part-type="species" reg="una">una</tp:taxon-name-part></tp:taxon-name></italic> (Ball, 1910)</td><td rowspan="1" colspan="1">–</td><td rowspan="1" colspan="1">
                    <ext-link xmlns:xlink="http://www.w3.org/1999/xlink" ext-link-type="gen" xlink:href="MN191522" xlink:type="simple">MN191522</ext-link>
                  </td><td rowspan="1" colspan="1">
                    <ext-link xmlns:xlink="http://www.w3.org/1999/xlink" ext-link-type="gen" xlink:href="MN165783" xlink:type="simple">MN165783</ext-link>
                  </td><td rowspan="1" colspan="1">
                    <ext-link xmlns:xlink="http://www.w3.org/1999/xlink" ext-link-type="gen" xlink:href="MN266989" xlink:type="simple">MN266989</ext-link>
                  </td><td rowspan="1" colspan="1">
                    <ext-link xmlns:xlink="http://www.w3.org/1999/xlink" ext-link-type="gen" xlink:href="MN266958" xlink:type="simple">MN266958</ext-link>
                  </td><td rowspan="1" colspan="1">Mexico</td></tr><tr><td rowspan="1" colspan="1"><italic><tp:taxon-name><tp:taxon-name-part taxon-name-part-type="genus" reg="Bootheca">Bootheca</tp:taxon-name-part> <tp:taxon-name-part taxon-name-part-type="species" reg="taurus">taurus</tp:taxon-name-part></tp:taxon-name></italic> (Oshanin, 1870)</td><td rowspan="1" colspan="1">
                    <ext-link xmlns:xlink="http://www.w3.org/1999/xlink" ext-link-type="gen" xlink:href="MN194182" xlink:type="simple">MN194182</ext-link>
                  </td><td rowspan="1" colspan="1">
                    <ext-link xmlns:xlink="http://www.w3.org/1999/xlink" ext-link-type="gen" xlink:href="MN191523" xlink:type="simple">MN191523</ext-link>
                  </td><td rowspan="1" colspan="1">
                    <ext-link xmlns:xlink="http://www.w3.org/1999/xlink" ext-link-type="gen" xlink:href="MN165784" xlink:type="simple">MN165784</ext-link>
                  </td><td rowspan="1" colspan="1">
                    <ext-link xmlns:xlink="http://www.w3.org/1999/xlink" ext-link-type="gen" xlink:href="MN266990" xlink:type="simple">MN266990</ext-link>
                  </td><td rowspan="1" colspan="1">
                    <ext-link xmlns:xlink="http://www.w3.org/1999/xlink" ext-link-type="gen" xlink:href="MN266959" xlink:type="simple">MN266959</ext-link>
                  </td><td rowspan="1" colspan="1">Bulgaria</td></tr><tr><td rowspan="1" colspan="1"><italic><tp:taxon-name><tp:taxon-name-part taxon-name-part-type="genus" reg="Bubastia">Bubastia</tp:taxon-name-part> <tp:taxon-name-part taxon-name-part-type="species" reg="josifovi">josifovi</tp:taxon-name-part></tp:taxon-name></italic> Dlabola, 1980</td><td rowspan="1" colspan="1">–</td><td rowspan="1" colspan="1">
                    <ext-link xmlns:xlink="http://www.w3.org/1999/xlink" ext-link-type="gen" xlink:href="MN191524" xlink:type="simple">MN191524</ext-link>
                  </td><td rowspan="1" colspan="1">
                    <ext-link xmlns:xlink="http://www.w3.org/1999/xlink" ext-link-type="gen" xlink:href="MN165785" xlink:type="simple">MN165785</ext-link>
                  </td><td rowspan="1" colspan="1">
                    <ext-link xmlns:xlink="http://www.w3.org/1999/xlink" ext-link-type="gen" xlink:href="MN266991" xlink:type="simple">MN266991</ext-link>
                  </td><td rowspan="1" colspan="1">
                    <ext-link xmlns:xlink="http://www.w3.org/1999/xlink" ext-link-type="gen" xlink:href="MN266960" xlink:type="simple">MN266960</ext-link>
                  </td><td rowspan="1" colspan="1">Bulgaria</td></tr><tr><td rowspan="1" colspan="1"><italic><tp:taxon-name><tp:taxon-name-part taxon-name-part-type="genus" reg="Bubastia">Bubastia</tp:taxon-name-part></tp:taxon-name></italic> sp.</td><td rowspan="1" colspan="1">–</td><td rowspan="1" colspan="1">
                    <ext-link xmlns:xlink="http://www.w3.org/1999/xlink" ext-link-type="gen" xlink:href="MN191525" xlink:type="simple">MN191525</ext-link>
                  </td><td rowspan="1" colspan="1">
                    <ext-link xmlns:xlink="http://www.w3.org/1999/xlink" ext-link-type="gen" xlink:href="MN165786" xlink:type="simple">MN165786</ext-link>
                  </td><td rowspan="1" colspan="1">
                    <ext-link xmlns:xlink="http://www.w3.org/1999/xlink" ext-link-type="gen" xlink:href="MN266992" xlink:type="simple">MN266992</ext-link>
                  </td><td rowspan="1" colspan="1">
                    <ext-link xmlns:xlink="http://www.w3.org/1999/xlink" ext-link-type="gen" xlink:href="MN266961" xlink:type="simple">MN266961</ext-link>
                  </td><td rowspan="1" colspan="1">Greece</td></tr><tr><td rowspan="1" colspan="1"><italic><tp:taxon-name><tp:taxon-name-part taxon-name-part-type="genus" reg="Caloscelis">Caloscelis</tp:taxon-name-part> <tp:taxon-name-part taxon-name-part-type="species" reg="wallengreni">wallengreni</tp:taxon-name-part></tp:taxon-name></italic> Stål, 1863</td><td rowspan="1" colspan="1">
                    <ext-link xmlns:xlink="http://www.w3.org/1999/xlink" ext-link-type="gen" xlink:href="KX702956" xlink:type="simple">KX702956</ext-link>
                  </td><td rowspan="1" colspan="1">
                    <ext-link xmlns:xlink="http://www.w3.org/1999/xlink" ext-link-type="gen" xlink:href="KX702901" xlink:type="simple">KX702901</ext-link>
                  </td><td rowspan="1" colspan="1">
                    <ext-link xmlns:xlink="http://www.w3.org/1999/xlink" ext-link-type="gen" xlink:href="KX702855" xlink:type="simple">KX702855</ext-link>
                  </td><td rowspan="1" colspan="1">
                    <ext-link xmlns:xlink="http://www.w3.org/1999/xlink" ext-link-type="gen" xlink:href="KX761436" xlink:type="simple">KX761436</ext-link>
                  </td><td rowspan="1" colspan="1">
                    <ext-link xmlns:xlink="http://www.w3.org/1999/xlink" ext-link-type="gen" xlink:href="KX702877" xlink:type="simple">KX702877</ext-link>
                  </td><td rowspan="1" colspan="1">China</td></tr><tr><td rowspan="1" colspan="1"><italic><tp:taxon-name><tp:taxon-name-part taxon-name-part-type="genus" reg="Celyphoma">Celyphoma</tp:taxon-name-part> <tp:taxon-name-part taxon-name-part-type="species" reg="quadrupla">quadrupla</tp:taxon-name-part></tp:taxon-name></italic> Meng &amp; Wang, 2012</td><td rowspan="1" colspan="1">
                    <ext-link xmlns:xlink="http://www.w3.org/1999/xlink" ext-link-type="gen" xlink:href="KX702919" xlink:type="simple">KX702919</ext-link>
                  </td><td rowspan="1" colspan="1">
                    <ext-link xmlns:xlink="http://www.w3.org/1999/xlink" ext-link-type="gen" xlink:href="KX702906" xlink:type="simple">KX702906</ext-link>
                  </td><td rowspan="1" colspan="1">
                    <ext-link xmlns:xlink="http://www.w3.org/1999/xlink" ext-link-type="gen" xlink:href="KX761576" xlink:type="simple">KX761576</ext-link>
                  </td><td rowspan="1" colspan="1">
                    <ext-link xmlns:xlink="http://www.w3.org/1999/xlink" ext-link-type="gen" xlink:href="KX761444" xlink:type="simple">KX761444</ext-link>
                  </td><td rowspan="1" colspan="1">
                    <ext-link xmlns:xlink="http://www.w3.org/1999/xlink" ext-link-type="gen" xlink:href="KX702806" xlink:type="simple">KX702806</ext-link>
                  </td><td rowspan="1" colspan="1">China</td></tr><tr><td rowspan="1" colspan="1"><italic><tp:taxon-name><tp:taxon-name-part taxon-name-part-type="genus" reg="Ceratogergithus">Ceratogergithus</tp:taxon-name-part> <tp:taxon-name-part taxon-name-part-type="species" reg="pseudotessellatus">pseudotessellatus</tp:taxon-name-part></tp:taxon-name></italic> (Che, Zhang &amp; Wang, 2007)</td><td rowspan="1" colspan="1">
                    <ext-link xmlns:xlink="http://www.w3.org/1999/xlink" ext-link-type="gen" xlink:href="KX761502" xlink:type="simple">KX761502</ext-link>
                  </td><td rowspan="1" colspan="1">
                    <ext-link xmlns:xlink="http://www.w3.org/1999/xlink" ext-link-type="gen" xlink:href="KX761513" xlink:type="simple">KX761513</ext-link>
                  </td><td rowspan="1" colspan="1">
                    <ext-link xmlns:xlink="http://www.w3.org/1999/xlink" ext-link-type="gen" xlink:href="KX761491" xlink:type="simple">KX761491</ext-link>
                  </td><td rowspan="1" colspan="1">
                    <ext-link xmlns:xlink="http://www.w3.org/1999/xlink" ext-link-type="gen" xlink:href="KX761532" xlink:type="simple">KX761532</ext-link>
                  </td><td rowspan="1" colspan="1">
                    <ext-link xmlns:xlink="http://www.w3.org/1999/xlink" ext-link-type="gen" xlink:href="KX761521" xlink:type="simple">KX761521</ext-link>
                  </td><td rowspan="1" colspan="1">China</td></tr><tr><td rowspan="1" colspan="1"><italic><tp:taxon-name><tp:taxon-name-part taxon-name-part-type="genus" reg="Ceratogergithus">Ceratogergithus</tp:taxon-name-part> <tp:taxon-name-part taxon-name-part-type="species" reg="spinosus">spinosus</tp:taxon-name-part></tp:taxon-name></italic> (Che, Zhang &amp; Wang, 2007)</td><td rowspan="1" colspan="1">
                    <ext-link xmlns:xlink="http://www.w3.org/1999/xlink" ext-link-type="gen" xlink:href="KX761502" xlink:type="simple">KX761502</ext-link>
                  </td><td rowspan="1" colspan="1">
                    <ext-link xmlns:xlink="http://www.w3.org/1999/xlink" ext-link-type="gen" xlink:href="KX761513" xlink:type="simple">KX761513</ext-link>
                  </td><td rowspan="1" colspan="1">
                    <ext-link xmlns:xlink="http://www.w3.org/1999/xlink" ext-link-type="gen" xlink:href="KX761491" xlink:type="simple">KX761491</ext-link>
                  </td><td rowspan="1" colspan="1">
                    <ext-link xmlns:xlink="http://www.w3.org/1999/xlink" ext-link-type="gen" xlink:href="KX761532" xlink:type="simple">KX761532</ext-link>
                  </td><td rowspan="1" colspan="1">
                    <ext-link xmlns:xlink="http://www.w3.org/1999/xlink" ext-link-type="gen" xlink:href="KX761521" xlink:type="simple">KX761521</ext-link>
                  </td><td rowspan="1" colspan="1">China</td></tr><tr><td rowspan="1" colspan="1"><italic><tp:taxon-name><tp:taxon-name-part taxon-name-part-type="genus" reg="Choutagus">Choutagus</tp:taxon-name-part> <tp:taxon-name-part taxon-name-part-type="species" reg="longicephalus">longicephalus</tp:taxon-name-part></tp:taxon-name></italic> Zhang, Wang &amp; Che, 2006</td><td rowspan="1" colspan="1">
                    <ext-link xmlns:xlink="http://www.w3.org/1999/xlink" ext-link-type="gen" xlink:href="KX761460" xlink:type="simple">KX761460</ext-link>
                  </td><td rowspan="1" colspan="1">–</td><td rowspan="1" colspan="1">
                    <ext-link xmlns:xlink="http://www.w3.org/1999/xlink" ext-link-type="gen" xlink:href="KX650620" xlink:type="simple">KX650620</ext-link>
                  </td><td rowspan="1" colspan="1">
                    <ext-link xmlns:xlink="http://www.w3.org/1999/xlink" ext-link-type="gen" xlink:href="KX761450" xlink:type="simple">KX761450</ext-link>
                  </td><td rowspan="1" colspan="1">
                    <ext-link xmlns:xlink="http://www.w3.org/1999/xlink" ext-link-type="gen" xlink:href="KX702810" xlink:type="simple">KX702810</ext-link>
                  </td><td rowspan="1" colspan="1">China</td></tr><tr><td rowspan="1" colspan="1"><italic><tp:taxon-name><tp:taxon-name-part taxon-name-part-type="genus" reg="Cixius">Cixius</tp:taxon-name-part></tp:taxon-name></italic> sp.</td><td rowspan="1" colspan="1">
                    <ext-link xmlns:xlink="http://www.w3.org/1999/xlink" ext-link-type="gen" xlink:href="KR343731" xlink:type="simple">KR343731</ext-link>
                  </td><td rowspan="1" colspan="1">
                    <ext-link xmlns:xlink="http://www.w3.org/1999/xlink" ext-link-type="gen" xlink:href="KX702891" xlink:type="simple">KX702891</ext-link>
                  </td><td rowspan="1" colspan="1">
                    <ext-link xmlns:xlink="http://www.w3.org/1999/xlink" ext-link-type="gen" xlink:href="JQ982514" xlink:type="simple">JQ982514</ext-link>
                  </td><td rowspan="1" colspan="1">
                    <ext-link xmlns:xlink="http://www.w3.org/1999/xlink" ext-link-type="gen" xlink:href="KX761413" xlink:type="simple">KX761413</ext-link>
                  </td><td rowspan="1" colspan="1"/><td rowspan="1" colspan="1">France</td></tr><tr><td rowspan="1" colspan="1"><italic><tp:taxon-name><tp:taxon-name-part taxon-name-part-type="genus" reg="Clypeosmilus">Clypeosmilus</tp:taxon-name-part> <tp:taxon-name-part taxon-name-part-type="species" reg="centrodasus">centrodasus</tp:taxon-name-part></tp:taxon-name></italic> Gnezdilov &amp; Soulier-Perkins, 2017</td><td rowspan="1" colspan="1">
                    <ext-link xmlns:xlink="http://www.w3.org/1999/xlink" ext-link-type="gen" xlink:href="KX761470" xlink:type="simple">KX761470</ext-link>
                  </td><td rowspan="1" colspan="1">
                    <ext-link xmlns:xlink="http://www.w3.org/1999/xlink" ext-link-type="gen" xlink:href="KX761474" xlink:type="simple">KX761474</ext-link>
                  </td><td rowspan="1" colspan="1">
                    <ext-link xmlns:xlink="http://www.w3.org/1999/xlink" ext-link-type="gen" xlink:href="KX761575" xlink:type="simple">KX761575</ext-link>
                  </td><td rowspan="1" colspan="1">–</td><td rowspan="1" colspan="1">–</td><td rowspan="1" colspan="1">Vietnam</td></tr><tr><td rowspan="1" colspan="1"><italic><tp:taxon-name><tp:taxon-name-part taxon-name-part-type="genus" reg="Conosimus">Conosimus</tp:taxon-name-part> <tp:taxon-name-part taxon-name-part-type="species" reg="coelatus">coelatus</tp:taxon-name-part></tp:taxon-name></italic> Mulsant &amp; Rey, 1855</td><td rowspan="1" colspan="1">
                    <ext-link xmlns:xlink="http://www.w3.org/1999/xlink" ext-link-type="gen" xlink:href="MN194183" xlink:type="simple">MN194183</ext-link>
                  </td><td rowspan="1" colspan="1">
                    <ext-link xmlns:xlink="http://www.w3.org/1999/xlink" ext-link-type="gen" xlink:href="MN191526" xlink:type="simple">MN191526</ext-link>
                  </td><td rowspan="1" colspan="1">
                    <ext-link xmlns:xlink="http://www.w3.org/1999/xlink" ext-link-type="gen" xlink:href="MN165787" xlink:type="simple">MN165787</ext-link>
                  </td><td rowspan="1" colspan="1">
                    <ext-link xmlns:xlink="http://www.w3.org/1999/xlink" ext-link-type="gen" xlink:href="MN266993" xlink:type="simple">MN266993</ext-link>
                  </td><td rowspan="1" colspan="1">
                    <ext-link xmlns:xlink="http://www.w3.org/1999/xlink" ext-link-type="gen" xlink:href="MN266962" xlink:type="simple">MN266962</ext-link>
                  </td><td rowspan="1" colspan="1">France</td></tr><tr><td rowspan="1" colspan="1"><italic><tp:taxon-name><tp:taxon-name-part taxon-name-part-type="genus" reg="Dicranotropis">Dicranotropis</tp:taxon-name-part> <tp:taxon-name-part taxon-name-part-type="species" reg="hamata">hamata</tp:taxon-name-part></tp:taxon-name></italic> (Boheman, 1847)</td><td rowspan="1" colspan="1">
                    <ext-link xmlns:xlink="http://www.w3.org/1999/xlink" ext-link-type="gen" xlink:href="KX76146" xlink:type="simple">KX76146</ext-link>
                  </td><td rowspan="1" colspan="1">–</td><td rowspan="1" colspan="1">
                    <ext-link xmlns:xlink="http://www.w3.org/1999/xlink" ext-link-type="gen" xlink:href="KX702837" xlink:type="simple">KX702837</ext-link>
                  </td><td rowspan="1" colspan="1">
                    <ext-link xmlns:xlink="http://www.w3.org/1999/xlink" ext-link-type="gen" xlink:href="KX761409" xlink:type="simple">KX761409</ext-link>
                  </td><td rowspan="1" colspan="1">–</td><td rowspan="1" colspan="1">Austria</td></tr><tr><td rowspan="1" colspan="1"><italic><tp:taxon-name><tp:taxon-name-part taxon-name-part-type="genus" reg="Dictyophara">Dictyophara</tp:taxon-name-part> <tp:taxon-name-part taxon-name-part-type="species" reg="europaea">europaea</tp:taxon-name-part></tp:taxon-name></italic> (Linnaeus, 1767)</td><td rowspan="1" colspan="1">
                    <ext-link xmlns:xlink="http://www.w3.org/1999/xlink" ext-link-type="gen" xlink:href="KJ911190" xlink:type="simple">KJ911190</ext-link>
                  </td><td rowspan="1" colspan="1">
                    <ext-link xmlns:xlink="http://www.w3.org/1999/xlink" ext-link-type="gen" xlink:href="KX702896" xlink:type="simple">KX702896</ext-link>
                  </td><td rowspan="1" colspan="1">
                    <ext-link xmlns:xlink="http://www.w3.org/1999/xlink" ext-link-type="gen" xlink:href="KX702851" xlink:type="simple">KX702851</ext-link>
                  </td><td rowspan="1" colspan="1">
                    <ext-link xmlns:xlink="http://www.w3.org/1999/xlink" ext-link-type="gen" xlink:href="KX761427" xlink:type="simple">KX761427</ext-link>
                  </td><td rowspan="1" colspan="1">–</td><td rowspan="1" colspan="1">Russia</td></tr><tr><td rowspan="1" colspan="1"><italic><tp:taxon-name><tp:taxon-name-part taxon-name-part-type="genus" reg="Euroxenus">Euroxenus</tp:taxon-name-part> <tp:taxon-name-part taxon-name-part-type="species" reg="vayssieresi">vayssieresi</tp:taxon-name-part></tp:taxon-name></italic> (Bonfils, Attie &amp; Reynaud, 2001)</td><td rowspan="1" colspan="1">–</td><td rowspan="1" colspan="1">–</td><td rowspan="1" colspan="1">
                    <ext-link xmlns:xlink="http://www.w3.org/1999/xlink" ext-link-type="gen" xlink:href="MN165789" xlink:type="simple">MN165789</ext-link>
                  </td><td rowspan="1" colspan="1">
                    <break/>
                    <ext-link xmlns:xlink="http://www.w3.org/1999/xlink" ext-link-type="gen" xlink:href="MN266995" xlink:type="simple">MN266995</ext-link>
                  </td><td rowspan="1" colspan="1">
                    <ext-link xmlns:xlink="http://www.w3.org/1999/xlink" ext-link-type="gen" xlink:href="MN266964" xlink:type="simple">MN266964</ext-link>
                  </td><td rowspan="1" colspan="1">China, Reunion</td></tr><tr><td rowspan="1" colspan="1"><italic><tp:taxon-name><tp:taxon-name-part taxon-name-part-type="genus" reg="Eusudasina">Eusudasina</tp:taxon-name-part> <tp:taxon-name-part taxon-name-part-type="species" reg="nantouensis">nantouensis</tp:taxon-name-part></tp:taxon-name></italic> Yang, 1994</td><td rowspan="1" colspan="1">
                    <ext-link xmlns:xlink="http://www.w3.org/1999/xlink" ext-link-type="gen" xlink:href="HM052838" xlink:type="simple">HM052838</ext-link>
                  </td><td rowspan="1" colspan="1">
                    <ext-link xmlns:xlink="http://www.w3.org/1999/xlink" ext-link-type="gen" xlink:href="HM452266" xlink:type="simple">HM452266</ext-link>
                  </td><td rowspan="1" colspan="1">–</td><td rowspan="1" colspan="1">–</td><td rowspan="1" colspan="1">–</td><td rowspan="1" colspan="1">China</td></tr><tr><td rowspan="1" colspan="1"><italic><tp:taxon-name><tp:taxon-name-part taxon-name-part-type="genus" reg="Euxaldar">Euxaldar</tp:taxon-name-part> <tp:taxon-name-part taxon-name-part-type="species" reg="daweishanensis">daweishanensis</tp:taxon-name-part></tp:taxon-name></italic> sp. nov.*</td><td rowspan="1" colspan="1">
                    <ext-link xmlns:xlink="http://www.w3.org/1999/xlink" ext-link-type="gen" xlink:href="MK441660" xlink:type="simple">MK441660</ext-link>
                  </td><td rowspan="1" colspan="1">
                    <ext-link xmlns:xlink="http://www.w3.org/1999/xlink" ext-link-type="gen" xlink:href="MK441661" xlink:type="simple">MK441661</ext-link>
                  </td><td rowspan="1" colspan="1">–</td><td rowspan="1" colspan="1">–</td><td rowspan="1" colspan="1">
                    <ext-link xmlns:xlink="http://www.w3.org/1999/xlink" ext-link-type="gen" xlink:href="MK441662" xlink:type="simple">MK441662</ext-link>
                  </td><td rowspan="1" colspan="1">China</td></tr><tr><td rowspan="1" colspan="1"><italic><tp:taxon-name><tp:taxon-name-part taxon-name-part-type="genus" reg="Euxaldar">Euxaldar</tp:taxon-name-part> <tp:taxon-name-part taxon-name-part-type="species" reg="lenis">lenis</tp:taxon-name-part></tp:taxon-name></italic> Gnezdilov, Bourgoin &amp; Wang, 2017</td><td rowspan="1" colspan="1">–</td><td rowspan="1" colspan="1">–</td><td rowspan="1" colspan="1">
                    <ext-link xmlns:xlink="http://www.w3.org/1999/xlink" ext-link-type="gen" xlink:href="KX761565" xlink:type="simple">KX761565</ext-link>
                  </td><td rowspan="1" colspan="1">
                    <ext-link xmlns:xlink="http://www.w3.org/1999/xlink" ext-link-type="gen" xlink:href="KX761412" xlink:type="simple">KX761412</ext-link>
                  </td><td rowspan="1" colspan="1">–</td><td rowspan="1" colspan="1">Vietnam</td></tr><tr><td rowspan="1" colspan="1"><italic><tp:taxon-name><tp:taxon-name-part taxon-name-part-type="genus" reg="Falcidius">Falcidius</tp:taxon-name-part> <tp:taxon-name-part taxon-name-part-type="species" reg="limbatus">limbatus</tp:taxon-name-part></tp:taxon-name></italic> (A. Costa, 1864)</td><td rowspan="1" colspan="1">
                    <ext-link xmlns:xlink="http://www.w3.org/1999/xlink" ext-link-type="gen" xlink:href="MN194185" xlink:type="simple">MN194185</ext-link>
                  </td><td rowspan="1" colspan="1">–</td><td rowspan="1" colspan="1">
                    <ext-link xmlns:xlink="http://www.w3.org/1999/xlink" ext-link-type="gen" xlink:href="MN165790" xlink:type="simple">MN165790</ext-link>
                  </td><td rowspan="1" colspan="1">
                    <ext-link xmlns:xlink="http://www.w3.org/1999/xlink" ext-link-type="gen" xlink:href="MN266996" xlink:type="simple">MN266996</ext-link>
                  </td><td rowspan="1" colspan="1">
                    <ext-link xmlns:xlink="http://www.w3.org/1999/xlink" ext-link-type="gen" xlink:href="MN266965" xlink:type="simple">MN266965</ext-link>
                  </td><td rowspan="1" colspan="1">Italy</td></tr><tr><td rowspan="1" colspan="1"><italic><tp:taxon-name><tp:taxon-name-part taxon-name-part-type="genus" reg="Flavina">Flavina</tp:taxon-name-part> <tp:taxon-name-part taxon-name-part-type="species" reg="hainana">hainana</tp:taxon-name-part></tp:taxon-name></italic> (Wang &amp; Wang, 1999)</td><td rowspan="1" colspan="1">–</td><td rowspan="1" colspan="1">
                    <ext-link xmlns:xlink="http://www.w3.org/1999/xlink" ext-link-type="gen" xlink:href="KX702912" xlink:type="simple">KX702912</ext-link>
                  </td><td rowspan="1" colspan="1">
                    <ext-link xmlns:xlink="http://www.w3.org/1999/xlink" ext-link-type="gen" xlink:href="KX702824" xlink:type="simple">KX702824</ext-link>
                  </td><td rowspan="1" colspan="1">
                    <ext-link xmlns:xlink="http://www.w3.org/1999/xlink" ext-link-type="gen" xlink:href="KX761453" xlink:type="simple">KX761453</ext-link>
                  </td><td rowspan="1" colspan="1">
                    <ext-link xmlns:xlink="http://www.w3.org/1999/xlink" ext-link-type="gen" xlink:href="MN381846" xlink:type="simple">MN381846</ext-link>
                  </td><td rowspan="1" colspan="1">China</td></tr><tr><td rowspan="1" colspan="1"><italic><tp:taxon-name><tp:taxon-name-part taxon-name-part-type="genus" reg="Fortunia">Fortunia</tp:taxon-name-part></tp:taxon-name></italic> sp.</td><td rowspan="1" colspan="1">
                    <ext-link xmlns:xlink="http://www.w3.org/1999/xlink" ext-link-type="gen" xlink:href="KX761498" xlink:type="simple">KX761498</ext-link>
                  </td><td rowspan="1" colspan="1">
                    <ext-link xmlns:xlink="http://www.w3.org/1999/xlink" ext-link-type="gen" xlink:href="KX761509" xlink:type="simple">KX761509</ext-link>
                  </td><td rowspan="1" colspan="1">
                    <ext-link xmlns:xlink="http://www.w3.org/1999/xlink" ext-link-type="gen" xlink:href="KX761487" xlink:type="simple">KX761487</ext-link>
                  </td><td rowspan="1" colspan="1"/><td rowspan="1" colspan="1">
                    <ext-link xmlns:xlink="http://www.w3.org/1999/xlink" ext-link-type="gen" xlink:href="KX761518" xlink:type="simple">KX761518</ext-link>
                  </td><td rowspan="1" colspan="1">China</td></tr><tr><td rowspan="1" colspan="1"><italic><tp:taxon-name><tp:taxon-name-part taxon-name-part-type="genus" reg="Gergithoides">Gergithoides</tp:taxon-name-part> <tp:taxon-name-part taxon-name-part-type="species" reg="carinatifrons">carinatifrons</tp:taxon-name-part></tp:taxon-name></italic> Schumacher, 1915</td><td rowspan="1" colspan="1">
                    <ext-link xmlns:xlink="http://www.w3.org/1999/xlink" ext-link-type="gen" xlink:href="KX761555" xlink:type="simple">KX761555</ext-link>
                  </td><td rowspan="1" colspan="1">
                    <ext-link xmlns:xlink="http://www.w3.org/1999/xlink" ext-link-type="gen" xlink:href="KX702905" xlink:type="simple">KX702905</ext-link>
                  </td><td rowspan="1" colspan="1">
                    <ext-link xmlns:xlink="http://www.w3.org/1999/xlink" ext-link-type="gen" xlink:href="KX761538" xlink:type="simple">KX761538</ext-link>
                  </td><td rowspan="1" colspan="1">–</td><td rowspan="1" colspan="1">
                    <ext-link xmlns:xlink="http://www.w3.org/1999/xlink" ext-link-type="gen" xlink:href="KX702805" xlink:type="simple">KX702805</ext-link>
                  </td><td rowspan="1" colspan="1">China</td></tr><tr><td rowspan="1" colspan="1"><italic><tp:taxon-name><tp:taxon-name-part taxon-name-part-type="genus" reg="Gergithoides">Gergithoides</tp:taxon-name-part> <tp:taxon-name-part taxon-name-part-type="species" reg="caudospinosus">caudospinosus</tp:taxon-name-part></tp:taxon-name></italic> Chen, Zhang &amp; Chang, 2014*</td><td rowspan="1" colspan="1">
                    <ext-link xmlns:xlink="http://www.w3.org/1999/xlink" ext-link-type="gen" xlink:href="MN171521" xlink:type="simple">MN171521</ext-link>
                  </td><td rowspan="1" colspan="1">
                    <ext-link xmlns:xlink="http://www.w3.org/1999/xlink" ext-link-type="gen" xlink:href="MW233581" xlink:type="simple">MW233581</ext-link>
                  </td><td rowspan="1" colspan="1">–</td><td rowspan="1" colspan="1"/><td rowspan="1" colspan="1">
                    <ext-link xmlns:xlink="http://www.w3.org/1999/xlink" ext-link-type="gen" xlink:href="MW228374" xlink:type="simple">MW228374</ext-link>
                  </td><td rowspan="1" colspan="1">China</td></tr><tr><td rowspan="1" colspan="1"><italic><tp:taxon-name><tp:taxon-name-part taxon-name-part-type="genus" reg="Gergithoides">Gergithoides</tp:taxon-name-part> <tp:taxon-name-part taxon-name-part-type="species" reg="rugulosus">rugulosus</tp:taxon-name-part></tp:taxon-name></italic> (Melichar, 1906)</td><td rowspan="1" colspan="1">
                    <ext-link xmlns:xlink="http://www.w3.org/1999/xlink" ext-link-type="gen" xlink:href="HM052835" xlink:type="simple">HM052835</ext-link>
                  </td><td rowspan="1" colspan="1">
                    <ext-link xmlns:xlink="http://www.w3.org/1999/xlink" ext-link-type="gen" xlink:href="HM452279" xlink:type="simple">HM452279</ext-link>
                  </td><td rowspan="1" colspan="1">–</td><td rowspan="1" colspan="1">–</td><td rowspan="1" colspan="1">–</td><td rowspan="1" colspan="1">China</td></tr><tr><td rowspan="1" colspan="1"><italic><tp:taxon-name><tp:taxon-name-part taxon-name-part-type="genus" reg="Gergithus">Gergithus</tp:taxon-name-part> <tp:taxon-name-part taxon-name-part-type="species" reg="frontilongus">frontilongus</tp:taxon-name-part></tp:taxon-name></italic> Meng, Webb &amp; Wang, 2017*</td><td rowspan="1" colspan="1">
                    <ext-link xmlns:xlink="http://www.w3.org/1999/xlink" ext-link-type="gen" xlink:href="MN171522" xlink:type="simple">MN171522</ext-link>
                  </td><td rowspan="1" colspan="1">
                    <ext-link xmlns:xlink="http://www.w3.org/1999/xlink" ext-link-type="gen" xlink:href="MW233582" xlink:type="simple">MW233582</ext-link>
                  </td><td rowspan="1" colspan="1">–</td><td rowspan="1" colspan="1"/><td rowspan="1" colspan="1">
                    <ext-link xmlns:xlink="http://www.w3.org/1999/xlink" ext-link-type="gen" xlink:href="MW228375" xlink:type="simple">MW228375</ext-link>
                  </td><td rowspan="1" colspan="1">China</td></tr><tr><td rowspan="1" colspan="1"><italic><tp:taxon-name><tp:taxon-name-part taxon-name-part-type="genus" reg="Gergithus">Gergithus</tp:taxon-name-part> <tp:taxon-name-part taxon-name-part-type="species" reg="parallelus">parallelus</tp:taxon-name-part></tp:taxon-name></italic> Che, Zhang &amp; Wang, 2007*</td><td rowspan="1" colspan="1">
                    <ext-link xmlns:xlink="http://www.w3.org/1999/xlink" ext-link-type="gen" xlink:href="MN171523" xlink:type="simple">MN171523</ext-link>
                  </td><td rowspan="1" colspan="1">
                    <ext-link xmlns:xlink="http://www.w3.org/1999/xlink" ext-link-type="gen" xlink:href="MW233583" xlink:type="simple">MW233583</ext-link>
                  </td><td rowspan="1" colspan="1">–</td><td rowspan="1" colspan="1"/><td rowspan="1" colspan="1">
                    <ext-link xmlns:xlink="http://www.w3.org/1999/xlink" ext-link-type="gen" xlink:href="MW228376" xlink:type="simple">MW228376</ext-link>
                  </td><td rowspan="1" colspan="1">China</td></tr><tr><td rowspan="1" colspan="1"><italic><tp:taxon-name><tp:taxon-name-part taxon-name-part-type="genus" reg="Gergithus">Gergithus</tp:taxon-name-part> <tp:taxon-name-part taxon-name-part-type="species" reg="yunnanensis">yunnanensis</tp:taxon-name-part></tp:taxon-name></italic> Che, Zhang &amp; Wang, 2007</td><td rowspan="1" colspan="1">
                    <ext-link xmlns:xlink="http://www.w3.org/1999/xlink" ext-link-type="gen" xlink:href="KX702924" xlink:type="simple">KX702924</ext-link>
                  </td><td rowspan="1" colspan="1">
                    <ext-link xmlns:xlink="http://www.w3.org/1999/xlink" ext-link-type="gen" xlink:href="KX702915" xlink:type="simple">KX702915</ext-link>
                  </td><td rowspan="1" colspan="1">
                    <ext-link xmlns:xlink="http://www.w3.org/1999/xlink" ext-link-type="gen" xlink:href="KX702831" xlink:type="simple">KX702831</ext-link>
                  </td><td rowspan="1" colspan="1">
                    <ext-link xmlns:xlink="http://www.w3.org/1999/xlink" ext-link-type="gen" xlink:href="KX761456" xlink:type="simple">KX761456</ext-link>
                  </td><td rowspan="1" colspan="1">
                    <ext-link xmlns:xlink="http://www.w3.org/1999/xlink" ext-link-type="gen" xlink:href="MN381848" xlink:type="simple">MN381848</ext-link>
                  </td><td rowspan="1" colspan="1">China</td></tr><tr><td rowspan="1" colspan="1"><italic><tp:taxon-name><tp:taxon-name-part taxon-name-part-type="genus" reg="Gnezdilovius">Gnezdilovius</tp:taxon-name-part></tp:taxon-name></italic> sp.*</td><td rowspan="1" colspan="1">
                    <ext-link xmlns:xlink="http://www.w3.org/1999/xlink" ext-link-type="gen" xlink:href="MN171524" xlink:type="simple">MN171524</ext-link>
                  </td><td rowspan="1" colspan="1">–</td><td rowspan="1" colspan="1">–</td><td rowspan="1" colspan="1">–</td><td rowspan="1" colspan="1">
                    <ext-link xmlns:xlink="http://www.w3.org/1999/xlink" ext-link-type="gen" xlink:href="MW228377" xlink:type="simple">MW228377</ext-link>
                  </td><td rowspan="1" colspan="1">China</td></tr><tr><td rowspan="1" colspan="1"><italic><tp:taxon-name><tp:taxon-name-part taxon-name-part-type="genus" reg="Hemisphaerius">Hemisphaerius</tp:taxon-name-part> <tp:taxon-name-part taxon-name-part-type="species" reg="coccinelloides">coccinelloides</tp:taxon-name-part></tp:taxon-name></italic> (Burmeister, 1834)</td><td rowspan="1" colspan="1">
                    <ext-link xmlns:xlink="http://www.w3.org/1999/xlink" ext-link-type="gen" xlink:href="KX702934" xlink:type="simple">KX702934</ext-link>
                  </td><td rowspan="1" colspan="1">
                    <ext-link xmlns:xlink="http://www.w3.org/1999/xlink" ext-link-type="gen" xlink:href="KX702884" xlink:type="simple">KX702884</ext-link>
                  </td><td rowspan="1" colspan="1">
                    <ext-link xmlns:xlink="http://www.w3.org/1999/xlink" ext-link-type="gen" xlink:href="KX702834" xlink:type="simple">KX702834</ext-link>
                  </td><td rowspan="1" colspan="1">
                    <ext-link xmlns:xlink="http://www.w3.org/1999/xlink" ext-link-type="gen" xlink:href="KX761405" xlink:type="simple">KX761405</ext-link>
                  </td><td rowspan="1" colspan="1">
                    <ext-link xmlns:xlink="http://www.w3.org/1999/xlink" ext-link-type="gen" xlink:href="KX702861" xlink:type="simple">KX702861</ext-link>
                  </td><td rowspan="1" colspan="1">Philippines</td></tr><tr><td rowspan="1" colspan="1"><italic><tp:taxon-name><tp:taxon-name-part taxon-name-part-type="genus" reg="Hemisphaerius">Hemisphaerius</tp:taxon-name-part> <tp:taxon-name-part taxon-name-part-type="species" reg="lysanias">lysanias</tp:taxon-name-part></tp:taxon-name></italic> Fennah, 1978</td><td rowspan="1" colspan="1">
                    <ext-link xmlns:xlink="http://www.w3.org/1999/xlink" ext-link-type="gen" xlink:href="KX702933" xlink:type="simple">KX702933</ext-link>
                  </td><td rowspan="1" colspan="1">
                    <ext-link xmlns:xlink="http://www.w3.org/1999/xlink" ext-link-type="gen" xlink:href="KX702883" xlink:type="simple">KX702883</ext-link>
                  </td><td rowspan="1" colspan="1">
                    <ext-link xmlns:xlink="http://www.w3.org/1999/xlink" ext-link-type="gen" xlink:href="KX702833" xlink:type="simple">KX702833</ext-link>
                  </td><td rowspan="1" colspan="1">
                    <ext-link xmlns:xlink="http://www.w3.org/1999/xlink" ext-link-type="gen" xlink:href="KX761404" xlink:type="simple">KX761404</ext-link>
                  </td><td rowspan="1" colspan="1">
                    <ext-link xmlns:xlink="http://www.w3.org/1999/xlink" ext-link-type="gen" xlink:href="KX702860" xlink:type="simple">KX702860</ext-link>
                  </td><td rowspan="1" colspan="1">Vietnam</td></tr><tr><td rowspan="1" colspan="1"><italic><tp:taxon-name><tp:taxon-name-part taxon-name-part-type="genus" reg="Hemisphaerius">Hemisphaerius</tp:taxon-name-part> <tp:taxon-name-part taxon-name-part-type="species" reg="palaemon">palaemon</tp:taxon-name-part></tp:taxon-name></italic> Fennah, 1978</td><td rowspan="1" colspan="1">
                    <ext-link xmlns:xlink="http://www.w3.org/1999/xlink" ext-link-type="gen" xlink:href="KX761497" xlink:type="simple">KX761497</ext-link>
                  </td><td rowspan="1" colspan="1">
                    <ext-link xmlns:xlink="http://www.w3.org/1999/xlink" ext-link-type="gen" xlink:href="KX761508" xlink:type="simple">KX761508</ext-link>
                  </td><td rowspan="1" colspan="1">
                    <ext-link xmlns:xlink="http://www.w3.org/1999/xlink" ext-link-type="gen" xlink:href="KX761486" xlink:type="simple">KX761486</ext-link>
                  </td><td rowspan="1" colspan="1">
                    <ext-link xmlns:xlink="http://www.w3.org/1999/xlink" ext-link-type="gen" xlink:href="KX761526" xlink:type="simple">KX761526</ext-link>
                  </td><td rowspan="1" colspan="1">
                    <ext-link xmlns:xlink="http://www.w3.org/1999/xlink" ext-link-type="gen" xlink:href="KX761517" xlink:type="simple">KX761517</ext-link>
                  </td><td rowspan="1" colspan="1">China</td></tr><tr><td rowspan="1" colspan="1"><italic><tp:taxon-name><tp:taxon-name-part taxon-name-part-type="genus" reg="Hemisphaerius">Hemisphaerius</tp:taxon-name-part> <tp:taxon-name-part taxon-name-part-type="species" reg="rufovarius">rufovarius</tp:taxon-name-part></tp:taxon-name></italic> Walker, 1858</td><td rowspan="1" colspan="1">
                    <ext-link xmlns:xlink="http://www.w3.org/1999/xlink" ext-link-type="gen" xlink:href="KX702923" xlink:type="simple">KX702923</ext-link>
                  </td><td rowspan="1" colspan="1">
                    <ext-link xmlns:xlink="http://www.w3.org/1999/xlink" ext-link-type="gen" xlink:href="KX702913" xlink:type="simple">KX702913</ext-link>
                  </td><td rowspan="1" colspan="1">
                    <ext-link xmlns:xlink="http://www.w3.org/1999/xlink" ext-link-type="gen" xlink:href="KX702825" xlink:type="simple">KX702825</ext-link>
                  </td><td rowspan="1" colspan="1">
                    <ext-link xmlns:xlink="http://www.w3.org/1999/xlink" ext-link-type="gen" xlink:href="KX761454" xlink:type="simple">KX761454</ext-link>
                  </td><td rowspan="1" colspan="1">
                    <ext-link xmlns:xlink="http://www.w3.org/1999/xlink" ext-link-type="gen" xlink:href="KX702812" xlink:type="simple">KX702812</ext-link>
                  </td><td rowspan="1" colspan="1">China</td></tr><tr><td rowspan="1" colspan="1"><italic><tp:taxon-name><tp:taxon-name-part taxon-name-part-type="genus" reg="Hemisphaerius">Hemisphaerius</tp:taxon-name-part></tp:taxon-name></italic> sp.</td><td rowspan="1" colspan="1">
                    <ext-link xmlns:xlink="http://www.w3.org/1999/xlink" ext-link-type="gen" xlink:href="KX761556" xlink:type="simple">KX761556</ext-link>
                  </td><td rowspan="1" colspan="1">
                    <ext-link xmlns:xlink="http://www.w3.org/1999/xlink" ext-link-type="gen" xlink:href="KX702885" xlink:type="simple">KX702885</ext-link>
                  </td><td rowspan="1" colspan="1">
                    <ext-link xmlns:xlink="http://www.w3.org/1999/xlink" ext-link-type="gen" xlink:href="KX702835" xlink:type="simple">KX702835</ext-link>
                  </td><td rowspan="1" colspan="1">
                    <ext-link xmlns:xlink="http://www.w3.org/1999/xlink" ext-link-type="gen" xlink:href="KX761406" xlink:type="simple">KX761406</ext-link>
                  </td><td rowspan="1" colspan="1">
                    <ext-link xmlns:xlink="http://www.w3.org/1999/xlink" ext-link-type="gen" xlink:href="KX702862" xlink:type="simple">KX702862</ext-link>
                  </td><td rowspan="1" colspan="1">Laos</td></tr><tr><td rowspan="1" colspan="1"><italic><tp:taxon-name><tp:taxon-name-part taxon-name-part-type="genus" reg="Hemisphaerius">Hemisphaerius</tp:taxon-name-part> <tp:taxon-name-part taxon-name-part-type="species" reg="testaceus">testaceus</tp:taxon-name-part></tp:taxon-name></italic> Distant, 1906</td><td rowspan="1" colspan="1">
                    <ext-link xmlns:xlink="http://www.w3.org/1999/xlink" ext-link-type="gen" xlink:href="HM052831" xlink:type="simple">HM052831</ext-link>
                  </td><td rowspan="1" colspan="1">
                    <ext-link xmlns:xlink="http://www.w3.org/1999/xlink" ext-link-type="gen" xlink:href="HM452258" xlink:type="simple">HM452258</ext-link>
                  </td><td rowspan="1" colspan="1">–</td><td rowspan="1" colspan="1">–</td><td rowspan="1" colspan="1">–</td><td rowspan="1" colspan="1">China</td></tr><tr><td rowspan="1" colspan="1"><italic><tp:taxon-name><tp:taxon-name-part taxon-name-part-type="genus" reg="Hysteropterum">Hysteropterum</tp:taxon-name-part> <tp:taxon-name-part taxon-name-part-type="species" reg="dolichotum">dolichotum</tp:taxon-name-part></tp:taxon-name></italic> Gnezdilov &amp; Mazzoni, 2004</td><td rowspan="1" colspan="1">–</td><td rowspan="1" colspan="1">–</td><td rowspan="1" colspan="1">
                    <ext-link xmlns:xlink="http://www.w3.org/1999/xlink" ext-link-type="gen" xlink:href="MN165791" xlink:type="simple">MN165791</ext-link>
                  </td><td rowspan="1" colspan="1">
                    <ext-link xmlns:xlink="http://www.w3.org/1999/xlink" ext-link-type="gen" xlink:href="MN266997" xlink:type="simple">MN266997</ext-link>
                  </td><td rowspan="1" colspan="1">
                    <ext-link xmlns:xlink="http://www.w3.org/1999/xlink" ext-link-type="gen" xlink:href="MN266966" xlink:type="simple">MN266966</ext-link>
                  </td><td rowspan="1" colspan="1">France</td></tr><tr><td rowspan="1" colspan="1"><italic><tp:taxon-name><tp:taxon-name-part taxon-name-part-type="genus" reg="Issus">Issus</tp:taxon-name-part> <tp:taxon-name-part taxon-name-part-type="species" reg="coleoptratus">coleoptratus</tp:taxon-name-part></tp:taxon-name></italic> (Fabricius, 1781)</td><td rowspan="1" colspan="1">
                    <ext-link xmlns:xlink="http://www.w3.org/1999/xlink" ext-link-type="gen" xlink:href="KX702932" xlink:type="simple">KX702932</ext-link>
                  </td><td rowspan="1" colspan="1">
                    <ext-link xmlns:xlink="http://www.w3.org/1999/xlink" ext-link-type="gen" xlink:href="KX761550" xlink:type="simple">KX761550</ext-link>
                  </td><td rowspan="1" colspan="1">
                    <ext-link xmlns:xlink="http://www.w3.org/1999/xlink" ext-link-type="gen" xlink:href="KX761568" xlink:type="simple">KX761568</ext-link>
                  </td><td rowspan="1" colspan="1">
                    <ext-link xmlns:xlink="http://www.w3.org/1999/xlink" ext-link-type="gen" xlink:href="KX761403" xlink:type="simple">KX761403</ext-link>
                  </td><td rowspan="1" colspan="1">
                    <ext-link xmlns:xlink="http://www.w3.org/1999/xlink" ext-link-type="gen" xlink:href="KX761560" xlink:type="simple">KX761560</ext-link>
                  </td><td rowspan="1" colspan="1">France</td></tr><tr><td rowspan="1" colspan="1"><italic><tp:taxon-name><tp:taxon-name-part taxon-name-part-type="genus" reg="Issus">Issus</tp:taxon-name-part> <tp:taxon-name-part taxon-name-part-type="species" reg="lauri">lauri</tp:taxon-name-part></tp:taxon-name></italic> Ahrens, 1814</td><td rowspan="1" colspan="1">–</td><td rowspan="1" colspan="1">
                    <ext-link xmlns:xlink="http://www.w3.org/1999/xlink" ext-link-type="gen" xlink:href="MN191528" xlink:type="simple">MN191528</ext-link>
                  </td><td rowspan="1" colspan="1">
                    <ext-link xmlns:xlink="http://www.w3.org/1999/xlink" ext-link-type="gen" xlink:href="MN165793" xlink:type="simple">MN165793</ext-link>
                  </td><td rowspan="1" colspan="1">
                    <ext-link xmlns:xlink="http://www.w3.org/1999/xlink" ext-link-type="gen" xlink:href="MN266999" xlink:type="simple">MN266999</ext-link>
                  </td><td rowspan="1" colspan="1">
                    <ext-link xmlns:xlink="http://www.w3.org/1999/xlink" ext-link-type="gen" xlink:href="MN266968" xlink:type="simple">MN266968</ext-link>
                  </td><td rowspan="1" colspan="1">Italy</td></tr><tr><td rowspan="1" colspan="1"><italic><tp:taxon-name><tp:taxon-name-part taxon-name-part-type="genus" reg="Kervillea">Kervillea</tp:taxon-name-part> <tp:taxon-name-part taxon-name-part-type="species" reg="conspurcata">conspurcata</tp:taxon-name-part></tp:taxon-name></italic> (Spinola, 1839)</td><td rowspan="1" colspan="1">
                    <ext-link xmlns:xlink="http://www.w3.org/1999/xlink" ext-link-type="gen" xlink:href="MN194187" xlink:type="simple">MN194187</ext-link>
                  </td><td rowspan="1" colspan="1">
                    <ext-link xmlns:xlink="http://www.w3.org/1999/xlink" ext-link-type="gen" xlink:href="MN191529" xlink:type="simple">MN191529</ext-link>
                  </td><td rowspan="1" colspan="1">
                    <ext-link xmlns:xlink="http://www.w3.org/1999/xlink" ext-link-type="gen" xlink:href="MN165794" xlink:type="simple">MN165794</ext-link>
                  </td><td rowspan="1" colspan="1">
                    <ext-link xmlns:xlink="http://www.w3.org/1999/xlink" ext-link-type="gen" xlink:href="MN267000" xlink:type="simple">MN267000</ext-link>
                  </td><td rowspan="1" colspan="1">
                    <ext-link xmlns:xlink="http://www.w3.org/1999/xlink" ext-link-type="gen" xlink:href="MN266969" xlink:type="simple">MN266969</ext-link>
                  </td><td rowspan="1" colspan="1">Slovenia</td></tr><tr><td rowspan="1" colspan="1"><italic><tp:taxon-name><tp:taxon-name-part taxon-name-part-type="genus" reg="Kodaianella">Kodaianella</tp:taxon-name-part> <tp:taxon-name-part taxon-name-part-type="species" reg="bicinctifrons">bicinctifrons</tp:taxon-name-part></tp:taxon-name></italic> Fennah, 1956</td><td rowspan="1" colspan="1">
                    <ext-link xmlns:xlink="http://www.w3.org/1999/xlink" ext-link-type="gen" xlink:href="KX761458" xlink:type="simple">KX761458</ext-link>
                  </td><td rowspan="1" colspan="1">
                    <ext-link xmlns:xlink="http://www.w3.org/1999/xlink" ext-link-type="gen" xlink:href="KX702902" xlink:type="simple">KX702902</ext-link>
                  </td><td rowspan="1" colspan="1">
                    <ext-link xmlns:xlink="http://www.w3.org/1999/xlink" ext-link-type="gen" xlink:href="KX702814" xlink:type="simple">KX702814</ext-link>
                  </td><td rowspan="1" colspan="1">
                    <ext-link xmlns:xlink="http://www.w3.org/1999/xlink" ext-link-type="gen" xlink:href="KX761441" xlink:type="simple">KX761441</ext-link>
                  </td><td rowspan="1" colspan="1">
                    <ext-link xmlns:xlink="http://www.w3.org/1999/xlink" ext-link-type="gen" xlink:href="KX702802" xlink:type="simple">KX702802</ext-link>
                  </td><td rowspan="1" colspan="1">China</td></tr><tr><td rowspan="1" colspan="1"><italic><tp:taxon-name><tp:taxon-name-part taxon-name-part-type="genus" reg="Kodaianellissus">Kodaianellissus</tp:taxon-name-part> <tp:taxon-name-part taxon-name-part-type="species" reg="intorqueus">intorqueus</tp:taxon-name-part></tp:taxon-name></italic> Wang, Bourgoin &amp; Zhang, 2017</td><td rowspan="1" colspan="1">–</td><td rowspan="1" colspan="1">
                    <ext-link xmlns:xlink="http://www.w3.org/1999/xlink" ext-link-type="gen" xlink:href="KX761472" xlink:type="simple">KX761472</ext-link>
                  </td><td rowspan="1" colspan="1">
                    <ext-link xmlns:xlink="http://www.w3.org/1999/xlink" ext-link-type="gen" xlink:href="KX761476" xlink:type="simple">KX761476</ext-link>
                  </td><td rowspan="1" colspan="1">
                    <ext-link xmlns:xlink="http://www.w3.org/1999/xlink" ext-link-type="gen" xlink:href="KX761480" xlink:type="simple">KX761480</ext-link>
                  </td><td rowspan="1" colspan="1">
                    <ext-link xmlns:xlink="http://www.w3.org/1999/xlink" ext-link-type="gen" xlink:href="KX761482" xlink:type="simple">KX761482</ext-link>
                  </td><td rowspan="1" colspan="1">China</td></tr><tr><td rowspan="1" colspan="1"><italic><tp:taxon-name><tp:taxon-name-part taxon-name-part-type="genus" reg="Latematium">Latematium</tp:taxon-name-part> <tp:taxon-name-part taxon-name-part-type="species" reg="latifrons">latifrons</tp:taxon-name-part></tp:taxon-name></italic> (Fieber, 1877)</td><td rowspan="1" colspan="1">
                    <ext-link xmlns:xlink="http://www.w3.org/1999/xlink" ext-link-type="gen" xlink:href="MN194188" xlink:type="simple">MN194188</ext-link>
                  </td><td rowspan="1" colspan="1">
                    <ext-link xmlns:xlink="http://www.w3.org/1999/xlink" ext-link-type="gen" xlink:href="MN191530" xlink:type="simple">MN191530</ext-link>
                  </td><td rowspan="1" colspan="1">
                    <ext-link xmlns:xlink="http://www.w3.org/1999/xlink" ext-link-type="gen" xlink:href="MN165795" xlink:type="simple">MN165795</ext-link>
                  </td><td rowspan="1" colspan="1">
                    <ext-link xmlns:xlink="http://www.w3.org/1999/xlink" ext-link-type="gen" xlink:href="MN267001" xlink:type="simple">MN267001</ext-link>
                  </td><td rowspan="1" colspan="1">
                    <ext-link xmlns:xlink="http://www.w3.org/1999/xlink" ext-link-type="gen" xlink:href="MN266970" xlink:type="simple">MN266970</ext-link>
                  </td><td rowspan="1" colspan="1">Bulgaria</td></tr><tr><td rowspan="1" colspan="1"><italic><tp:taxon-name><tp:taxon-name-part taxon-name-part-type="genus" reg="Latilica">Latilica</tp:taxon-name-part> <tp:taxon-name-part taxon-name-part-type="species" reg="antalyica">antalyica</tp:taxon-name-part></tp:taxon-name></italic> (Dlabola, 1986)</td><td rowspan="1" colspan="1">–</td><td rowspan="1" colspan="1">
                    <ext-link xmlns:xlink="http://www.w3.org/1999/xlink" ext-link-type="gen" xlink:href="MN191531" xlink:type="simple">MN191531</ext-link>
                  </td><td rowspan="1" colspan="1">
                    <ext-link xmlns:xlink="http://www.w3.org/1999/xlink" ext-link-type="gen" xlink:href="MN165796" xlink:type="simple">MN165796</ext-link>
                  </td><td rowspan="1" colspan="1">
                    <ext-link xmlns:xlink="http://www.w3.org/1999/xlink" ext-link-type="gen" xlink:href="MN267002" xlink:type="simple">MN267002</ext-link>
                  </td><td rowspan="1" colspan="1">
                    <ext-link xmlns:xlink="http://www.w3.org/1999/xlink" ext-link-type="gen" xlink:href="MN266971" xlink:type="simple">MN266971</ext-link>
                  </td><td rowspan="1" colspan="1">Greece</td></tr><tr><td rowspan="1" colspan="1"><italic><tp:taxon-name><tp:taxon-name-part taxon-name-part-type="genus" reg="Latissus">Latissus</tp:taxon-name-part> <tp:taxon-name-part taxon-name-part-type="species" reg="dilatatus">dilatatus</tp:taxon-name-part></tp:taxon-name></italic> (Fourcroy, 1785)</td><td rowspan="1" colspan="1">–</td><td rowspan="1" colspan="1">
                    <ext-link xmlns:xlink="http://www.w3.org/1999/xlink" ext-link-type="gen" xlink:href="MN191532" xlink:type="simple">MN191532</ext-link>
                  </td><td rowspan="1" colspan="1">
                    <ext-link xmlns:xlink="http://www.w3.org/1999/xlink" ext-link-type="gen" xlink:href="MN165797" xlink:type="simple">MN165797</ext-link>
                  </td><td rowspan="1" colspan="1">
                    <ext-link xmlns:xlink="http://www.w3.org/1999/xlink" ext-link-type="gen" xlink:href="MN267003" xlink:type="simple">MN267003</ext-link>
                  </td><td rowspan="1" colspan="1">
                    <ext-link xmlns:xlink="http://www.w3.org/1999/xlink" ext-link-type="gen" xlink:href="MN266972" xlink:type="simple">MN266972</ext-link>
                  </td><td rowspan="1" colspan="1">Greece</td></tr><tr><td rowspan="1" colspan="1"><italic><tp:taxon-name><tp:taxon-name-part taxon-name-part-type="genus" reg="Macrodaruma">Macrodaruma</tp:taxon-name-part> <tp:taxon-name-part taxon-name-part-type="species" reg="pertinax">pertinax</tp:taxon-name-part></tp:taxon-name></italic> Fennah, 1978</td><td rowspan="1" colspan="1">
                    <ext-link xmlns:xlink="http://www.w3.org/1999/xlink" ext-link-type="gen" xlink:href="KX702931" xlink:type="simple">KX702931</ext-link>
                  </td><td rowspan="1" colspan="1">
                    <ext-link xmlns:xlink="http://www.w3.org/1999/xlink" ext-link-type="gen" xlink:href="KX702882" xlink:type="simple">KX702882</ext-link>
                  </td><td rowspan="1" colspan="1">
                    <ext-link xmlns:xlink="http://www.w3.org/1999/xlink" ext-link-type="gen" xlink:href="KX702832" xlink:type="simple">KX702832</ext-link>
                  </td><td rowspan="1" colspan="1">
                    <ext-link xmlns:xlink="http://www.w3.org/1999/xlink" ext-link-type="gen" xlink:href="KX761402" xlink:type="simple">KX761402</ext-link>
                  </td><td rowspan="1" colspan="1">
                    <ext-link xmlns:xlink="http://www.w3.org/1999/xlink" ext-link-type="gen" xlink:href="KX702859" xlink:type="simple">KX702859</ext-link>
                  </td><td rowspan="1" colspan="1">Vietnam</td></tr><tr><td rowspan="1" colspan="1"><italic><tp:taxon-name><tp:taxon-name-part taxon-name-part-type="genus" reg="Macrodaruma">Macrodaruma</tp:taxon-name-part></tp:taxon-name></italic> sp.</td><td rowspan="1" colspan="1">
                    <ext-link xmlns:xlink="http://www.w3.org/1999/xlink" ext-link-type="gen" xlink:href="KX702927" xlink:type="simple">KX702927</ext-link>
                  </td><td rowspan="1" colspan="1">
                    <ext-link xmlns:xlink="http://www.w3.org/1999/xlink" ext-link-type="gen" xlink:href="KX702881" xlink:type="simple">KX702881</ext-link>
                  </td><td rowspan="1" colspan="1">
                    <ext-link xmlns:xlink="http://www.w3.org/1999/xlink" ext-link-type="gen" xlink:href="KX702828" xlink:type="simple">KX702828</ext-link>
                  </td><td rowspan="1" colspan="1">
                    <ext-link xmlns:xlink="http://www.w3.org/1999/xlink" ext-link-type="gen" xlink:href="KX761399" xlink:type="simple">KX761399</ext-link>
                  </td><td rowspan="1" colspan="1">
                    <ext-link xmlns:xlink="http://www.w3.org/1999/xlink" ext-link-type="gen" xlink:href="KX702857" xlink:type="simple">KX702857</ext-link>
                  </td><td rowspan="1" colspan="1">China</td></tr><tr><td rowspan="1" colspan="1"><italic><tp:taxon-name><tp:taxon-name-part taxon-name-part-type="genus" reg="Maculergithus">Maculergithus</tp:taxon-name-part> <tp:taxon-name-part taxon-name-part-type="species" reg="multipunctatus">multipunctatus</tp:taxon-name-part></tp:taxon-name></italic> (Che, Zhang &amp; Wang, 2007)</td><td rowspan="1" colspan="1">
                    <ext-link xmlns:xlink="http://www.w3.org/1999/xlink" ext-link-type="gen" xlink:href="KX702918" xlink:type="simple">KX702918</ext-link>
                  </td><td rowspan="1" colspan="1">
                    <ext-link xmlns:xlink="http://www.w3.org/1999/xlink" ext-link-type="gen" xlink:href="KX702904" xlink:type="simple">KX702904</ext-link>
                  </td><td rowspan="1" colspan="1">
                    <ext-link xmlns:xlink="http://www.w3.org/1999/xlink" ext-link-type="gen" xlink:href="KX702816" xlink:type="simple">KX702816</ext-link>
                  </td><td rowspan="1" colspan="1">
                    <ext-link xmlns:xlink="http://www.w3.org/1999/xlink" ext-link-type="gen" xlink:href="KX761443" xlink:type="simple">KX761443</ext-link>
                  </td><td rowspan="1" colspan="1">
                    <ext-link xmlns:xlink="http://www.w3.org/1999/xlink" ext-link-type="gen" xlink:href="KX702804" xlink:type="simple">KX702804</ext-link>
                  </td><td rowspan="1" colspan="1">China</td></tr><tr><td rowspan="1" colspan="1"><italic><tp:taxon-name><tp:taxon-name-part taxon-name-part-type="genus" reg="Maculergithus">Maculergithus</tp:taxon-name-part> <tp:taxon-name-part taxon-name-part-type="species" reg="nonomaculatus">nonomaculatus</tp:taxon-name-part></tp:taxon-name></italic> (Meng &amp; Wang, 2012)</td><td rowspan="1" colspan="1">
                    <ext-link xmlns:xlink="http://www.w3.org/1999/xlink" ext-link-type="gen" xlink:href="KX761503" xlink:type="simple">KX761503</ext-link>
                  </td><td rowspan="1" colspan="1">
                    <ext-link xmlns:xlink="http://www.w3.org/1999/xlink" ext-link-type="gen" xlink:href="KX761514" xlink:type="simple">KX761514</ext-link>
                  </td><td rowspan="1" colspan="1">
                    <ext-link xmlns:xlink="http://www.w3.org/1999/xlink" ext-link-type="gen" xlink:href="KX761492" xlink:type="simple">KX761492</ext-link>
                  </td><td rowspan="1" colspan="1">
                    <ext-link xmlns:xlink="http://www.w3.org/1999/xlink" ext-link-type="gen" xlink:href="KX761533" xlink:type="simple">KX761533</ext-link>
                  </td><td rowspan="1" colspan="1">
                    <ext-link xmlns:xlink="http://www.w3.org/1999/xlink" ext-link-type="gen" xlink:href="KX761522" xlink:type="simple">KX761522</ext-link>
                  </td><td rowspan="1" colspan="1">China</td></tr><tr><td rowspan="1" colspan="1"><italic><tp:taxon-name><tp:taxon-name-part taxon-name-part-type="genus" reg="Mongoliana">Mongoliana</tp:taxon-name-part> <tp:taxon-name-part taxon-name-part-type="species" reg="serrata">serrata</tp:taxon-name-part></tp:taxon-name></italic> Che, Wang &amp; Chou, 2003</td><td rowspan="1" colspan="1">
                    <ext-link xmlns:xlink="http://www.w3.org/1999/xlink" ext-link-type="gen" xlink:href="HM052830" xlink:type="simple">HM052830</ext-link>
                  </td><td rowspan="1" colspan="1">
                    <ext-link xmlns:xlink="http://www.w3.org/1999/xlink" ext-link-type="gen" xlink:href="HM452272" xlink:type="simple">HM452272</ext-link>
                  </td><td rowspan="1" colspan="1">–</td><td rowspan="1" colspan="1">–</td><td rowspan="1" colspan="1">–</td><td rowspan="1" colspan="1">China</td></tr><tr><td rowspan="1" colspan="1"><italic><tp:taxon-name><tp:taxon-name-part taxon-name-part-type="genus" reg="Mongoliana">Mongoliana</tp:taxon-name-part> <tp:taxon-name-part taxon-name-part-type="species" reg="sinuata">sinuata</tp:taxon-name-part></tp:taxon-name></italic> Che, Wang &amp; Chou, 2003</td><td rowspan="1" colspan="1">
                    <ext-link xmlns:xlink="http://www.w3.org/1999/xlink" ext-link-type="gen" xlink:href="KX761459" xlink:type="simple">KX761459</ext-link>
                  </td><td rowspan="1" colspan="1">
                    <ext-link xmlns:xlink="http://www.w3.org/1999/xlink" ext-link-type="gen" xlink:href="KX702908" xlink:type="simple">KX702908</ext-link>
                  </td><td rowspan="1" colspan="1">
                    <ext-link xmlns:xlink="http://www.w3.org/1999/xlink" ext-link-type="gen" xlink:href="KX702820" xlink:type="simple">KX702820</ext-link>
                  </td><td rowspan="1" colspan="1">
                    <ext-link xmlns:xlink="http://www.w3.org/1999/xlink" ext-link-type="gen" xlink:href="KX761448" xlink:type="simple">KX761448</ext-link>
                  </td><td rowspan="1" colspan="1">–</td><td rowspan="1" colspan="1">China</td></tr><tr><td rowspan="1" colspan="1"><italic><tp:taxon-name><tp:taxon-name-part taxon-name-part-type="genus" reg="Mongoliana">Mongoliana</tp:taxon-name-part></tp:taxon-name></italic> sp. 2</td><td rowspan="1" colspan="1">–</td><td rowspan="1" colspan="1">–</td><td rowspan="1" colspan="1">
                    <ext-link xmlns:xlink="http://www.w3.org/1999/xlink" ext-link-type="gen" xlink:href="KX761566" xlink:type="simple">KX761566</ext-link>
                  </td><td rowspan="1" colspan="1">
                    <ext-link xmlns:xlink="http://www.w3.org/1999/xlink" ext-link-type="gen" xlink:href="KX761534" xlink:type="simple">KX761534</ext-link>
                  </td><td rowspan="1" colspan="1">
                    <ext-link xmlns:xlink="http://www.w3.org/1999/xlink" ext-link-type="gen" xlink:href="MN381849" xlink:type="simple">MN381849</ext-link>
                  </td><td rowspan="1" colspan="1">China</td></tr><tr><td rowspan="1" colspan="1"><italic><tp:taxon-name><tp:taxon-name-part taxon-name-part-type="genus" reg="Mongoliana">Mongoliana</tp:taxon-name-part></tp:taxon-name></italic> sp.1</td><td rowspan="1" colspan="1">–</td><td rowspan="1" colspan="1">
                    <ext-link xmlns:xlink="http://www.w3.org/1999/xlink" ext-link-type="gen" xlink:href="MN332233" xlink:type="simple">MN332233</ext-link>
                  </td><td rowspan="1" colspan="1">
                    <ext-link xmlns:xlink="http://www.w3.org/1999/xlink" ext-link-type="gen" xlink:href="MN422135" xlink:type="simple">MN422135</ext-link>
                  </td><td rowspan="1" colspan="1">
                    <ext-link xmlns:xlink="http://www.w3.org/1999/xlink" ext-link-type="gen" xlink:href="MN381854" xlink:type="simple">MN381854</ext-link>
                  </td><td rowspan="1" colspan="1">–</td><td rowspan="1" colspan="1">Thailand</td></tr><tr><td rowspan="1" colspan="1"><italic><tp:taxon-name><tp:taxon-name-part taxon-name-part-type="genus" reg="Mongoliana">Mongoliana</tp:taxon-name-part> <tp:taxon-name-part taxon-name-part-type="species" reg="triangularis">triangularis</tp:taxon-name-part></tp:taxon-name></italic> Che, Wang &amp; Chou, 2003</td><td rowspan="1" colspan="1">–</td><td rowspan="1" colspan="1">
                    <ext-link xmlns:xlink="http://www.w3.org/1999/xlink" ext-link-type="gen" xlink:href="KX761510" xlink:type="simple">KX761510</ext-link>
                  </td><td rowspan="1" colspan="1">
                    <ext-link xmlns:xlink="http://www.w3.org/1999/xlink" ext-link-type="gen" xlink:href="KX761561" xlink:type="simple">KX761561</ext-link>
                  </td><td rowspan="1" colspan="1">
                    <ext-link xmlns:xlink="http://www.w3.org/1999/xlink" ext-link-type="gen" xlink:href="KX761528" xlink:type="simple">KX761528</ext-link>
                  </td><td rowspan="1" colspan="1">–</td><td rowspan="1" colspan="1">China</td></tr><tr><td rowspan="1" colspan="1"><italic><tp:taxon-name><tp:taxon-name-part taxon-name-part-type="genus" reg="Mulsantereum">Mulsantereum</tp:taxon-name-part> <tp:taxon-name-part taxon-name-part-type="species" reg="maculifrons">maculifrons</tp:taxon-name-part></tp:taxon-name></italic> (Mulsant &amp; Rey, 1855)</td><td rowspan="1" colspan="1">
                    <ext-link xmlns:xlink="http://www.w3.org/1999/xlink" ext-link-type="gen" xlink:href="KX702928" xlink:type="simple">KX702928</ext-link>
                  </td><td rowspan="1" colspan="1">
                    <ext-link xmlns:xlink="http://www.w3.org/1999/xlink" ext-link-type="gen" xlink:href="KX761551" xlink:type="simple">KX761551</ext-link>
                  </td><td rowspan="1" colspan="1">
                    <ext-link xmlns:xlink="http://www.w3.org/1999/xlink" ext-link-type="gen" xlink:href="KX761569" xlink:type="simple">KX761569</ext-link>
                  </td><td rowspan="1" colspan="1">
                    <ext-link xmlns:xlink="http://www.w3.org/1999/xlink" ext-link-type="gen" xlink:href="KX761400" xlink:type="simple">KX761400</ext-link>
                  </td><td rowspan="1" colspan="1">
                    <ext-link xmlns:xlink="http://www.w3.org/1999/xlink" ext-link-type="gen" xlink:href="MN381847" xlink:type="simple">MN381847</ext-link>
                  </td><td rowspan="1" colspan="1">France</td></tr><tr><td rowspan="1" colspan="1"><italic><tp:taxon-name><tp:taxon-name-part taxon-name-part-type="genus" reg="Mycterodus">Mycterodus</tp:taxon-name-part> <tp:taxon-name-part taxon-name-part-type="species" reg="drosopoulosi">drosopoulosi</tp:taxon-name-part></tp:taxon-name></italic> Dlabola, 1982</td><td rowspan="1" colspan="1">
                    <ext-link xmlns:xlink="http://www.w3.org/1999/xlink" ext-link-type="gen" xlink:href="MN194189" xlink:type="simple">MN194189</ext-link>
                  </td><td rowspan="1" colspan="1">
                    <ext-link xmlns:xlink="http://www.w3.org/1999/xlink" ext-link-type="gen" xlink:href="MN191533" xlink:type="simple">MN191533</ext-link>
                  </td><td rowspan="1" colspan="1">
                    <ext-link xmlns:xlink="http://www.w3.org/1999/xlink" ext-link-type="gen" xlink:href="MN165798" xlink:type="simple">MN165798</ext-link>
                  </td><td rowspan="1" colspan="1">
                    <ext-link xmlns:xlink="http://www.w3.org/1999/xlink" ext-link-type="gen" xlink:href="MN267004" xlink:type="simple">MN267004</ext-link>
                  </td><td rowspan="1" colspan="1">
                    <ext-link xmlns:xlink="http://www.w3.org/1999/xlink" ext-link-type="gen" xlink:href="MN266973" xlink:type="simple">MN266973</ext-link>
                  </td><td rowspan="1" colspan="1">Greece</td></tr><tr><td rowspan="1" colspan="1"><italic><tp:taxon-name><tp:taxon-name-part taxon-name-part-type="genus" reg="Mycterodus">Mycterodus</tp:taxon-name-part> <tp:taxon-name-part taxon-name-part-type="species" reg="goricus">goricus</tp:taxon-name-part></tp:taxon-name></italic> (Dlabola, 1958)</td><td rowspan="1" colspan="1">
                    <ext-link xmlns:xlink="http://www.w3.org/1999/xlink" ext-link-type="gen" xlink:href="MN194190" xlink:type="simple">MN194190</ext-link>
                  </td><td rowspan="1" colspan="1">
                    <ext-link xmlns:xlink="http://www.w3.org/1999/xlink" ext-link-type="gen" xlink:href="MN191534" xlink:type="simple">MN191534</ext-link>
                  </td><td rowspan="1" colspan="1">
                    <ext-link xmlns:xlink="http://www.w3.org/1999/xlink" ext-link-type="gen" xlink:href="MN165799" xlink:type="simple">MN165799</ext-link>
                  </td><td rowspan="1" colspan="1">
                    <ext-link xmlns:xlink="http://www.w3.org/1999/xlink" ext-link-type="gen" xlink:href="MN267005" xlink:type="simple">MN267005</ext-link>
                  </td><td rowspan="1" colspan="1">
                    <ext-link xmlns:xlink="http://www.w3.org/1999/xlink" ext-link-type="gen" xlink:href="MN266974" xlink:type="simple">MN266974</ext-link>
                  </td><td rowspan="1" colspan="1">Greece</td></tr><tr><td rowspan="1" colspan="1"><italic><tp:taxon-name><tp:taxon-name-part taxon-name-part-type="genus" reg="Neodurium">Neodurium</tp:taxon-name-part> <tp:taxon-name-part taxon-name-part-type="species" reg="hamatum">hamatum</tp:taxon-name-part></tp:taxon-name></italic> Wang &amp; Wang, 2011</td><td rowspan="1" colspan="1">
                    <ext-link xmlns:xlink="http://www.w3.org/1999/xlink" ext-link-type="gen" xlink:href="KX702920" xlink:type="simple">KX702920</ext-link>
                  </td><td rowspan="1" colspan="1">–</td><td rowspan="1" colspan="1">
                    <ext-link xmlns:xlink="http://www.w3.org/1999/xlink" ext-link-type="gen" xlink:href="KX702818" xlink:type="simple">KX702818</ext-link>
                  </td><td rowspan="1" colspan="1">
                    <ext-link xmlns:xlink="http://www.w3.org/1999/xlink" ext-link-type="gen" xlink:href="KX761446" xlink:type="simple">KX761446</ext-link>
                  </td><td rowspan="1" colspan="1">
                    <ext-link xmlns:xlink="http://www.w3.org/1999/xlink" ext-link-type="gen" xlink:href="MN381844" xlink:type="simple">MN381844</ext-link>
                  </td><td rowspan="1" colspan="1">China</td></tr><tr><td rowspan="1" colspan="1"><italic><tp:taxon-name><tp:taxon-name-part taxon-name-part-type="genus" reg="Neogergithoides">Neogergithoides</tp:taxon-name-part> <tp:taxon-name-part taxon-name-part-type="species" reg="tubercularis">tubercularis</tp:taxon-name-part></tp:taxon-name></italic> Sun, Meng &amp; Wang, 2012</td><td rowspan="1" colspan="1">
                    <ext-link xmlns:xlink="http://www.w3.org/1999/xlink" ext-link-type="gen" xlink:href="KX761558" xlink:type="simple">KX761558</ext-link>
                  </td><td rowspan="1" colspan="1">
                    <ext-link xmlns:xlink="http://www.w3.org/1999/xlink" ext-link-type="gen" xlink:href="KX702910" xlink:type="simple">KX702910</ext-link>
                  </td><td rowspan="1" colspan="1">
                    <ext-link xmlns:xlink="http://www.w3.org/1999/xlink" ext-link-type="gen" xlink:href="KX702822" xlink:type="simple">KX702822</ext-link>
                  </td><td rowspan="1" colspan="1">
                    <ext-link xmlns:xlink="http://www.w3.org/1999/xlink" ext-link-type="gen" xlink:href="KX761451" xlink:type="simple">KX761451</ext-link>
                  </td><td rowspan="1" colspan="1">
                    <ext-link xmlns:xlink="http://www.w3.org/1999/xlink" ext-link-type="gen" xlink:href="MN381845" xlink:type="simple">MN381845</ext-link>
                  </td><td rowspan="1" colspan="1">China</td></tr><tr><td rowspan="1" colspan="1"><italic><tp:taxon-name><tp:taxon-name-part taxon-name-part-type="genus" reg="Ophthalmosphaerius">Ophthalmosphaerius</tp:taxon-name-part> <tp:taxon-name-part taxon-name-part-type="species" reg="trilobulus">trilobulus</tp:taxon-name-part></tp:taxon-name></italic> (Che, Zhang &amp; Wang, 2006)</td><td rowspan="1" colspan="1">
                    <ext-link xmlns:xlink="http://www.w3.org/1999/xlink" ext-link-type="gen" xlink:href="KX761462" xlink:type="simple">KX761462</ext-link>
                  </td><td rowspan="1" colspan="1">
                    <ext-link xmlns:xlink="http://www.w3.org/1999/xlink" ext-link-type="gen" xlink:href="KX702914" xlink:type="simple">KX702914</ext-link>
                  </td><td rowspan="1" colspan="1">
                    <ext-link xmlns:xlink="http://www.w3.org/1999/xlink" ext-link-type="gen" xlink:href="KX702826" xlink:type="simple">KX702826</ext-link>
                  </td><td rowspan="1" colspan="1">
                    <ext-link xmlns:xlink="http://www.w3.org/1999/xlink" ext-link-type="gen" xlink:href="KX761455" xlink:type="simple">KX761455</ext-link>
                  </td><td rowspan="1" colspan="1">
                    <ext-link xmlns:xlink="http://www.w3.org/1999/xlink" ext-link-type="gen" xlink:href="KX702813" xlink:type="simple">KX702813</ext-link>
                  </td><td rowspan="1" colspan="1">China</td></tr><tr><td rowspan="1" colspan="1"><italic><tp:taxon-name><tp:taxon-name-part taxon-name-part-type="genus" reg="Palmallorcus">Palmallorcus</tp:taxon-name-part> <tp:taxon-name-part taxon-name-part-type="species" reg="punctulatus">punctulatus</tp:taxon-name-part></tp:taxon-name></italic> (Rambur, 1840)</td><td rowspan="1" colspan="1">
                    <ext-link xmlns:xlink="http://www.w3.org/1999/xlink" ext-link-type="gen" xlink:href="KX761462" xlink:type="simple">KX761462</ext-link>
                  </td><td rowspan="1" colspan="1">
                    <ext-link xmlns:xlink="http://www.w3.org/1999/xlink" ext-link-type="gen" xlink:href="KX702914" xlink:type="simple">KX702914</ext-link>
                  </td><td rowspan="1" colspan="1">
                    <ext-link xmlns:xlink="http://www.w3.org/1999/xlink" ext-link-type="gen" xlink:href="MN165800" xlink:type="simple">MN165800</ext-link>
                  </td><td rowspan="1" colspan="1">
                    <ext-link xmlns:xlink="http://www.w3.org/1999/xlink" ext-link-type="gen" xlink:href="MN267006" xlink:type="simple">MN267006</ext-link>
                  </td><td rowspan="1" colspan="1">
                    <ext-link xmlns:xlink="http://www.w3.org/1999/xlink" ext-link-type="gen" xlink:href="MN266975" xlink:type="simple">MN266975</ext-link>
                  </td><td rowspan="1" colspan="1">Greece</td></tr><tr><td rowspan="1" colspan="1"><italic><tp:taxon-name><tp:taxon-name-part taxon-name-part-type="genus" reg="Proteinissus">Proteinissus</tp:taxon-name-part> <tp:taxon-name-part taxon-name-part-type="species" reg="bilimeki">bilimeki</tp:taxon-name-part></tp:taxon-name></italic> Fowler, 1904</td><td rowspan="1" colspan="1">
                    <ext-link xmlns:xlink="http://www.w3.org/1999/xlink" ext-link-type="gen" xlink:href="MN194193" xlink:type="simple">MN194193</ext-link>
                  </td><td rowspan="1" colspan="1">
                    <ext-link xmlns:xlink="http://www.w3.org/1999/xlink" ext-link-type="gen" xlink:href="MN191537" xlink:type="simple">MN191537</ext-link>
                  </td><td rowspan="1" colspan="1">
                    <ext-link xmlns:xlink="http://www.w3.org/1999/xlink" ext-link-type="gen" xlink:href="MN165803" xlink:type="simple">MN165803</ext-link>
                  </td><td rowspan="1" colspan="1">
                    <ext-link xmlns:xlink="http://www.w3.org/1999/xlink" ext-link-type="gen" xlink:href="MN267009" xlink:type="simple">MN267009</ext-link>
                  </td><td rowspan="1" colspan="1">
                    <ext-link xmlns:xlink="http://www.w3.org/1999/xlink" ext-link-type="gen" xlink:href="MN266978" xlink:type="simple">MN266978</ext-link>
                  </td><td rowspan="1" colspan="1">Greece</td></tr><tr><td rowspan="1" colspan="1"><italic><tp:taxon-name><tp:taxon-name-part taxon-name-part-type="genus" reg="Retaldar">Retaldar</tp:taxon-name-part> <tp:taxon-name-part taxon-name-part-type="species" reg="yanitubus">yanitubus</tp:taxon-name-part></tp:taxon-name></italic> sp. nov.</td><td rowspan="1" colspan="1">
                    <ext-link xmlns:xlink="http://www.w3.org/1999/xlink" ext-link-type="gen" xlink:href="MN381857" xlink:type="simple">MN381857</ext-link>
                  </td><td rowspan="1" colspan="1">
                    <ext-link xmlns:xlink="http://www.w3.org/1999/xlink" ext-link-type="gen" xlink:href="MN332232" xlink:type="simple">MN332232</ext-link>
                  </td><td rowspan="1" colspan="1">
                    <ext-link xmlns:xlink="http://www.w3.org/1999/xlink" ext-link-type="gen" xlink:href="MN381856" xlink:type="simple">MN381856</ext-link>
                  </td><td rowspan="1" colspan="1">
                    <ext-link xmlns:xlink="http://www.w3.org/1999/xlink" ext-link-type="gen" xlink:href="MN381853" xlink:type="simple">MN381853</ext-link>
                  </td><td rowspan="1" colspan="1">
                    <ext-link xmlns:xlink="http://www.w3.org/1999/xlink" ext-link-type="gen" xlink:href="MN381851" xlink:type="simple">MN381851</ext-link>
                  </td><td rowspan="1" colspan="1">China</td></tr><tr><td rowspan="1" colspan="1"><italic><tp:taxon-name><tp:taxon-name-part taxon-name-part-type="genus" reg="Rhombissus">Rhombissus</tp:taxon-name-part></tp:taxon-name></italic> sp.</td><td rowspan="1" colspan="1"/><td rowspan="1" colspan="1">
                    <ext-link xmlns:xlink="http://www.w3.org/1999/xlink" ext-link-type="gen" xlink:href="MN332231" xlink:type="simple">MN332231</ext-link>
                  </td><td rowspan="1" colspan="1">
                    <ext-link xmlns:xlink="http://www.w3.org/1999/xlink" ext-link-type="gen" xlink:href="MN381855" xlink:type="simple">MN381855</ext-link>
                  </td><td rowspan="1" colspan="1">
                    <ext-link xmlns:xlink="http://www.w3.org/1999/xlink" ext-link-type="gen" xlink:href="MN381852" xlink:type="simple">MN381852</ext-link>
                  </td><td rowspan="1" colspan="1">
                    <ext-link xmlns:xlink="http://www.w3.org/1999/xlink" ext-link-type="gen" xlink:href="MN381850" xlink:type="simple">MN381850</ext-link>
                  </td><td rowspan="1" colspan="1">China</td></tr><tr><td rowspan="1" colspan="1"><italic><tp:taxon-name><tp:taxon-name-part taxon-name-part-type="genus" reg="Sarima">Sarima</tp:taxon-name-part> <tp:taxon-name-part taxon-name-part-type="species" reg="bifurca">bifurca</tp:taxon-name-part></tp:taxon-name></italic> Meng &amp; Wang, 2016</td><td rowspan="1" colspan="1">
                    <ext-link xmlns:xlink="http://www.w3.org/1999/xlink" ext-link-type="gen" xlink:href="KX702921" xlink:type="simple">KX702921</ext-link>
                  </td><td rowspan="1" colspan="1">
                    <ext-link xmlns:xlink="http://www.w3.org/1999/xlink" ext-link-type="gen" xlink:href="KX761552" xlink:type="simple">KX761552</ext-link>
                  </td><td rowspan="1" colspan="1">
                    <ext-link xmlns:xlink="http://www.w3.org/1999/xlink" ext-link-type="gen" xlink:href="KX702819" xlink:type="simple">KX702819</ext-link>
                  </td><td rowspan="1" colspan="1">
                    <ext-link xmlns:xlink="http://www.w3.org/1999/xlink" ext-link-type="gen" xlink:href="KX761447" xlink:type="simple">KX761447</ext-link>
                  </td><td rowspan="1" colspan="1">
                    <ext-link xmlns:xlink="http://www.w3.org/1999/xlink" ext-link-type="gen" xlink:href="KX702808" xlink:type="simple">KX702808</ext-link>
                  </td><td rowspan="1" colspan="1">China</td></tr><tr><td rowspan="1" colspan="1"><italic><tp:taxon-name><tp:taxon-name-part taxon-name-part-type="genus" reg="Scorlupaster">Scorlupaster</tp:taxon-name-part> <tp:taxon-name-part taxon-name-part-type="species" reg="heptapotamicum">heptapotamicum</tp:taxon-name-part></tp:taxon-name></italic> Mitjaev, 1971</td><td rowspan="1" colspan="1">–</td><td rowspan="1" colspan="1">–</td><td rowspan="1" colspan="1">–</td><td rowspan="1" colspan="1">
                    <ext-link xmlns:xlink="http://www.w3.org/1999/xlink" ext-link-type="gen" xlink:href="MN267010" xlink:type="simple">MN267010</ext-link>
                  </td><td rowspan="1" colspan="1">
                    <ext-link xmlns:xlink="http://www.w3.org/1999/xlink" ext-link-type="gen" xlink:href="MN266979" xlink:type="simple">MN266979</ext-link>
                  </td><td rowspan="1" colspan="1">Kazakhstan</td></tr><tr><td rowspan="1" colspan="1"><italic><tp:taxon-name><tp:taxon-name-part taxon-name-part-type="genus" reg="Scorlupella">Scorlupella</tp:taxon-name-part> <tp:taxon-name-part taxon-name-part-type="species" reg="discolor">discolor</tp:taxon-name-part></tp:taxon-name></italic> (Germar, 1821)</td><td rowspan="1" colspan="1">–</td><td rowspan="1" colspan="1">–</td><td rowspan="1" colspan="1">
                    <ext-link xmlns:xlink="http://www.w3.org/1999/xlink" ext-link-type="gen" xlink:href="MN165804" xlink:type="simple">MN165804</ext-link>
                  </td><td rowspan="1" colspan="1">
                    <ext-link xmlns:xlink="http://www.w3.org/1999/xlink" ext-link-type="gen" xlink:href="MN267011" xlink:type="simple">MN267011</ext-link>
                  </td><td rowspan="1" colspan="1">
                    <ext-link xmlns:xlink="http://www.w3.org/1999/xlink" ext-link-type="gen" xlink:href="MN266980" xlink:type="simple">MN266980</ext-link>
                  </td><td rowspan="1" colspan="1">Bulgaria</td></tr><tr><td rowspan="1" colspan="1"><italic><tp:taxon-name><tp:taxon-name-part taxon-name-part-type="genus" reg="Tetrica">Tetrica</tp:taxon-name-part></tp:taxon-name></italic> sp.</td><td rowspan="1" colspan="1">
                    <ext-link xmlns:xlink="http://www.w3.org/1999/xlink" ext-link-type="gen" xlink:href="KX702922" xlink:type="simple">KX702922</ext-link>
                  </td><td rowspan="1" colspan="1">
                    <ext-link xmlns:xlink="http://www.w3.org/1999/xlink" ext-link-type="gen" xlink:href="KX702909" xlink:type="simple">KX702909</ext-link>
                  </td><td rowspan="1" colspan="1">
                    <ext-link xmlns:xlink="http://www.w3.org/1999/xlink" ext-link-type="gen" xlink:href="KX702821" xlink:type="simple">KX702821</ext-link>
                  </td><td rowspan="1" colspan="1">
                    <ext-link xmlns:xlink="http://www.w3.org/1999/xlink" ext-link-type="gen" xlink:href="KX761449" xlink:type="simple">KX761449</ext-link>
                  </td><td rowspan="1" colspan="1">
                    <ext-link xmlns:xlink="http://www.w3.org/1999/xlink" ext-link-type="gen" xlink:href="KX702809" xlink:type="simple">KX702809</ext-link>
                  </td><td rowspan="1" colspan="1">China</td></tr><tr><td rowspan="1" colspan="1"><italic><tp:taxon-name><tp:taxon-name-part taxon-name-part-type="genus" reg="Thalassana">Thalassana</tp:taxon-name-part> <tp:taxon-name-part taxon-name-part-type="species" reg="ephialtes">ephialtes</tp:taxon-name-part></tp:taxon-name></italic> (Linnavuori, 1971)</td><td rowspan="1" colspan="1">
                    <ext-link xmlns:xlink="http://www.w3.org/1999/xlink" ext-link-type="gen" xlink:href="MN194194" xlink:type="simple">MN194194</ext-link>
                  </td><td rowspan="1" colspan="1">
                    <ext-link xmlns:xlink="http://www.w3.org/1999/xlink" ext-link-type="gen" xlink:href="MN191538" xlink:type="simple">MN191538</ext-link>
                  </td><td rowspan="1" colspan="1">
                    <ext-link xmlns:xlink="http://www.w3.org/1999/xlink" ext-link-type="gen" xlink:href="MN165805" xlink:type="simple">MN165805</ext-link>
                  </td><td rowspan="1" colspan="1">
                    <ext-link xmlns:xlink="http://www.w3.org/1999/xlink" ext-link-type="gen" xlink:href="MN267012" xlink:type="simple">MN267012</ext-link>
                  </td><td rowspan="1" colspan="1">
                    <ext-link xmlns:xlink="http://www.w3.org/1999/xlink" ext-link-type="gen" xlink:href="MN266981" xlink:type="simple">MN266981</ext-link>
                  </td><td rowspan="1" colspan="1">Turkey</td></tr><tr><td rowspan="1" colspan="1"><italic><tp:taxon-name><tp:taxon-name-part taxon-name-part-type="genus" reg="Tingissus">Tingissus</tp:taxon-name-part> <tp:taxon-name-part taxon-name-part-type="species" reg="guadarramense">guadarramense</tp:taxon-name-part></tp:taxon-name></italic> (Melichar, 1906)</td><td rowspan="1" colspan="1">
                    <ext-link xmlns:xlink="http://www.w3.org/1999/xlink" ext-link-type="gen" xlink:href="KX702935" xlink:type="simple">KX702935</ext-link>
                  </td><td rowspan="1" colspan="1">
                    <ext-link xmlns:xlink="http://www.w3.org/1999/xlink" ext-link-type="gen" xlink:href="KX702886" xlink:type="simple">KX702886</ext-link>
                  </td><td rowspan="1" colspan="1">
                    <ext-link xmlns:xlink="http://www.w3.org/1999/xlink" ext-link-type="gen" xlink:href="MN165806" xlink:type="simple">MN165806</ext-link>
                  </td><td rowspan="1" colspan="1">
                    <ext-link xmlns:xlink="http://www.w3.org/1999/xlink" ext-link-type="gen" xlink:href="MN267013" xlink:type="simple">MN267013</ext-link>
                  </td><td rowspan="1" colspan="1">
                    <ext-link xmlns:xlink="http://www.w3.org/1999/xlink" ext-link-type="gen" xlink:href="MN266982" xlink:type="simple">MN266982</ext-link>
                  </td><td rowspan="1" colspan="1">Portugal</td></tr><tr><td rowspan="1" colspan="1"><italic><tp:taxon-name><tp:taxon-name-part taxon-name-part-type="genus" reg="Traxus">Traxus</tp:taxon-name-part> <tp:taxon-name-part taxon-name-part-type="species" reg="fulvus">fulvus</tp:taxon-name-part></tp:taxon-name></italic> Metcalf, 1923</td><td rowspan="1" colspan="1">
                    <ext-link xmlns:xlink="http://www.w3.org/1999/xlink" ext-link-type="gen" xlink:href="MN194195" xlink:type="simple">MN194195</ext-link>
                  </td><td rowspan="1" colspan="1">
                    <ext-link xmlns:xlink="http://www.w3.org/1999/xlink" ext-link-type="gen" xlink:href="MN191539" xlink:type="simple">MN191539</ext-link>
                  </td><td rowspan="1" colspan="1">
                    <ext-link xmlns:xlink="http://www.w3.org/1999/xlink" ext-link-type="gen" xlink:href="MN165807" xlink:type="simple">MN165807</ext-link>
                  </td><td rowspan="1" colspan="1">
                    <ext-link xmlns:xlink="http://www.w3.org/1999/xlink" ext-link-type="gen" xlink:href="MN267014" xlink:type="simple">MN267014</ext-link>
                  </td><td rowspan="1" colspan="1">
                    <ext-link xmlns:xlink="http://www.w3.org/1999/xlink" ext-link-type="gen" xlink:href="MN266983" xlink:type="simple">MN266983</ext-link>
                  </td><td rowspan="1" colspan="1">Mexico</td></tr><tr><td rowspan="1" colspan="1"><italic><tp:taxon-name><tp:taxon-name-part taxon-name-part-type="genus" reg="Trypetimorpha">Trypetimorpha</tp:taxon-name-part> <tp:taxon-name-part taxon-name-part-type="species" reg="occidentalis">occidentalis</tp:taxon-name-part></tp:taxon-name></italic> Huang &amp; Bourgoin, 1993</td><td rowspan="1" colspan="1">
                    <ext-link xmlns:xlink="http://www.w3.org/1999/xlink" ext-link-type="gen" xlink:href="KX702957" xlink:type="simple">KX702957</ext-link>
                  </td><td rowspan="1" colspan="1">–</td><td rowspan="1" colspan="1">
                    <ext-link xmlns:xlink="http://www.w3.org/1999/xlink" ext-link-type="gen" xlink:href="KX761546" xlink:type="simple">KX761546</ext-link>
                  </td><td rowspan="1" colspan="1">
                    <ext-link xmlns:xlink="http://www.w3.org/1999/xlink" ext-link-type="gen" xlink:href="KX761437" xlink:type="simple">KX761437</ext-link>
                  </td><td rowspan="1" colspan="1">–</td><td rowspan="1" colspan="1">Kazakhstan</td></tr><tr><td rowspan="1" colspan="1"><italic><tp:taxon-name><tp:taxon-name-part taxon-name-part-type="genus" reg="Tshurtshurnella">Tshurtshurnella</tp:taxon-name-part> <tp:taxon-name-part taxon-name-part-type="species" reg="bicolorata">bicolorata</tp:taxon-name-part></tp:taxon-name></italic> Gnezdilov &amp; Oezgen, 2018</td><td rowspan="1" colspan="1">
                    <ext-link xmlns:xlink="http://www.w3.org/1999/xlink" ext-link-type="gen" xlink:href="MN194196" xlink:type="simple">MN194196</ext-link>
                  </td><td rowspan="1" colspan="1">
                    <ext-link xmlns:xlink="http://www.w3.org/1999/xlink" ext-link-type="gen" xlink:href="MN191540" xlink:type="simple">MN191540</ext-link>
                  </td><td rowspan="1" colspan="1">
                    <ext-link xmlns:xlink="http://www.w3.org/1999/xlink" ext-link-type="gen" xlink:href="MN165808" xlink:type="simple">MN165808</ext-link>
                  </td><td rowspan="1" colspan="1">
                    <ext-link xmlns:xlink="http://www.w3.org/1999/xlink" ext-link-type="gen" xlink:href="MN267015" xlink:type="simple">MN267015</ext-link>
                  </td><td rowspan="1" colspan="1">
                    <ext-link xmlns:xlink="http://www.w3.org/1999/xlink" ext-link-type="gen" xlink:href="MN266984" xlink:type="simple">MN266984</ext-link>
                  </td><td rowspan="1" colspan="1">Turkey</td></tr><tr><td rowspan="1" colspan="1"><italic><tp:taxon-name><tp:taxon-name-part taxon-name-part-type="genus" reg="Tshurtshurnella">Tshurtshurnella</tp:taxon-name-part> <tp:taxon-name-part taxon-name-part-type="species" reg="zelleri">zelleri</tp:taxon-name-part></tp:taxon-name></italic> (Kirschbaum, 1868)</td><td rowspan="1" colspan="1">–</td><td rowspan="1" colspan="1">
                    <ext-link xmlns:xlink="http://www.w3.org/1999/xlink" ext-link-type="gen" xlink:href="MN191541" xlink:type="simple">MN191541</ext-link>
                  </td><td rowspan="1" colspan="1">
                    <ext-link xmlns:xlink="http://www.w3.org/1999/xlink" ext-link-type="gen" xlink:href="MN165809" xlink:type="simple">MN165809</ext-link>
                  </td><td rowspan="1" colspan="1">
                    <ext-link xmlns:xlink="http://www.w3.org/1999/xlink" ext-link-type="gen" xlink:href="MN267016" xlink:type="simple">MN267016</ext-link>
                  </td><td rowspan="1" colspan="1">
                    <ext-link xmlns:xlink="http://www.w3.org/1999/xlink" ext-link-type="gen" xlink:href="MN266985" xlink:type="simple">MN266985</ext-link>
                  </td><td rowspan="1" colspan="1">Italy</td></tr><tr><td rowspan="1" colspan="1"><italic><tp:taxon-name><tp:taxon-name-part taxon-name-part-type="genus" reg="Zopherisca">Zopherisca</tp:taxon-name-part> <tp:taxon-name-part taxon-name-part-type="species" reg="penelopae">penelopae</tp:taxon-name-part></tp:taxon-name></italic> (Dlabola, 1974)</td><td rowspan="1" colspan="1">–</td><td rowspan="1" colspan="1">–</td><td rowspan="1" colspan="1">
                    <ext-link xmlns:xlink="http://www.w3.org/1999/xlink" ext-link-type="gen" xlink:href="MN165810" xlink:type="simple">MN165810</ext-link>
                  </td><td rowspan="1" colspan="1">
                    <ext-link xmlns:xlink="http://www.w3.org/1999/xlink" ext-link-type="gen" xlink:href="MN267017" xlink:type="simple">MN267017</ext-link>
                  </td><td rowspan="1" colspan="1">
                    <ext-link xmlns:xlink="http://www.w3.org/1999/xlink" ext-link-type="gen" xlink:href="MN266986" xlink:type="simple">MN266986</ext-link>
                  </td><td rowspan="1" colspan="1">Greece</td></tr></tbody></table></table-wrap></tp:treatment-sec><ref-list><ref id="B25"><mixed-citation xmlns:xlink="http://www.w3.org/1999/xlink" xlink:type="simple"><person-group><name name-style="western"><surname>Wang</surname><given-names>ML</given-names></name><name name-style="western"><surname>Zhang</surname><given-names>Y</given-names></name><name name-style="western"><surname>Bourgoin</surname><given-names>T</given-names></name></person-group> (<year>2016</year>) <article-title>Planthopper family <tp:taxon-name><tp:taxon-name-part taxon-name-part-type="family">Issidae</tp:taxon-name-part></tp:taxon-name> (<tp:taxon-name><tp:taxon-name-part taxon-name-part-type="class">Insecta</tp:taxon-name-part></tp:taxon-name>: <tp:taxon-name><tp:taxon-name-part taxon-name-part-type="order">Hemiptera</tp:taxon-name-part></tp:taxon-name>: <tp:taxon-name><tp:taxon-name-part taxon-name-part-type="infraorder">Fulgoromorpha</tp:taxon-name-part></tp:taxon-name>): linking molecular phylogeny with classification.</article-title><source>Molecular Phylogenetics and Evolution</source><volume>105</volume>: <fpage>224</fpage>–<lpage>234</lpage>. <ext-link xlink:type="simple" ext-link-type="doi" xlink:href="10.1016/j.ympev.2016.08.012">https://doi.org/10.1016/j.ympev.2016.08.012</ext-link></mixed-citation></ref><ref id="B22"><mixed-citation xmlns:xlink="http://www.w3.org/1999/xlink" xlink:type="simple"><person-group><name name-style="western"><surname>Gnezdilov</surname><given-names>VM</given-names></name><name name-style="western"><surname>Konstantinov</surname><given-names>FV</given-names></name><name name-style="western"><surname>Bodrov</surname><given-names>SY</given-names></name></person-group> (<year>2020</year>) <article-title>New insights into the molecular phylogeny and taxonomy of the family <tp:taxon-name><tp:taxon-name-part taxon-name-part-type="family">Issidae</tp:taxon-name-part></tp:taxon-name> (<tp:taxon-name><tp:taxon-name-part taxon-name-part-type="order">Hemiptera</tp:taxon-name-part></tp:taxon-name>: <tp:taxon-name><tp:taxon-name-part taxon-name-part-type="suborder">Auchenorrhyncha</tp:taxon-name-part></tp:taxon-name>: <tp:taxon-name><tp:taxon-name-part taxon-name-part-type="superfamily">Fulgoroidea</tp:taxon-name-part></tp:taxon-name>).</article-title><source>Proceedings of the Zoological Institute RAS</source><volume>324</volume>(<issue>1</issue>): <fpage>146</fpage>–<lpage>161</lpage>. <ext-link xlink:type="simple" ext-link-type="doi" xlink:href="10.31610/trudyzin/2020.324.1.146">https://doi.org/10.31610/trudyzin/2020.324.1.146</ext-link></mixed-citation></ref><ref id="B16"><mixed-citation xmlns:xlink="http://www.w3.org/1999/xlink" xlink:type="simple"><person-group><name name-style="western"><surname>Gnezdilov</surname><given-names>VM</given-names></name></person-group> (<year>2016a</year>) <source>Planthoppers of the family <tp:taxon-name><tp:taxon-name-part taxon-name-part-type="family">Issidae</tp:taxon-name-part></tp:taxon-name> (<tp:taxon-name><tp:taxon-name-part taxon-name-part-type="order">Hemiptera</tp:taxon-name-part></tp:taxon-name>, <tp:taxon-name><tp:taxon-name-part taxon-name-part-type="superfamily">Fulgoroidea</tp:taxon-name-part></tp:taxon-name>) of Western Palaearctic. Thesis of Doctoral Dissertation (Dr. Sci.</source><publisher-name>habilitation)</publisher-name>, <publisher-loc>St.-Petersburg</publisher-loc>, <size units="page">44 pp</size>. [In Russian]</mixed-citation></ref><ref id="B17"><mixed-citation xmlns:xlink="http://www.w3.org/1999/xlink" xlink:type="simple"><person-group><name name-style="western"><surname>Gnezdilov</surname><given-names>VM</given-names></name></person-group> (<year>2016b</year>) <article-title>Notes on phylogenetic relationships of planthoppers of the family <tp:taxon-name><tp:taxon-name-part taxon-name-part-type="family">Issidae</tp:taxon-name-part></tp:taxon-name> (<tp:taxon-name><tp:taxon-name-part taxon-name-part-type="order">Hemiptera</tp:taxon-name-part></tp:taxon-name>, <tp:taxon-name><tp:taxon-name-part taxon-name-part-type="superfamily">Fulgoroidea</tp:taxon-name-part></tp:taxon-name>) of the Western Palaearctic fauna, with description of two new genera.</article-title><source>Entomologicheskoe Obozrenie</source><volume>95</volume>(<issue>2</issue>): <fpage>362</fpage>–<lpage>382</lpage>. [In Russian] [English translation published in Entomological Review (2016) 96(3): 332–347] <ext-link xlink:type="simple" ext-link-type="doi" xlink:href="10.1134/S0013873816030106">https://doi.org/10.1134/S0013873816030106</ext-link></mixed-citation></ref><ref id="B21"><mixed-citation xmlns:xlink="http://www.w3.org/1999/xlink" xlink:type="simple"><person-group><name name-style="western"><surname>Gnezdilov</surname><given-names>VM</given-names></name></person-group> (<year>2018</year>) <article-title>To the revision of the genus Thionia Stål (<tp:taxon-name><tp:taxon-name-part taxon-name-part-type="order">Hemiptera</tp:taxon-name-part></tp:taxon-name>, <tp:taxon-name><tp:taxon-name-part taxon-name-part-type="superfamily">Fulgoroidea</tp:taxon-name-part></tp:taxon-name>, <tp:taxon-name><tp:taxon-name-part taxon-name-part-type="family">Issidae</tp:taxon-name-part></tp:taxon-name>), with description of new genera and new subtribe.</article-title><source>Zootaxa</source><volume>4434</volume>(<issue>1</issue>): <fpage>158</fpage>–<lpage>170</lpage>. <ext-link xlink:type="simple" ext-link-type="doi" xlink:href="10.11646/zootaxa.4434.1.10">https://doi.org/10.11646/zootaxa.4434.1.10</ext-link></mixed-citation></ref></ref-list></tp:taxon-treatment>
